# Supplementary material for: The Induction of Disease Resistance by Scopolamine and the Application of Datura Extract Against Potato (Solanum tuberosum L.) Late Blight
Source: Int J Mol Sci. 2024 Dec 15;25(24):13442. doi: 10.3390/ijms252413442 (PMC11676833; doi:10.3390/ijms252413442)
Supplement: Supplementary file 1 [file ijms-25-13442-s001.zip]

Archive with 11 entries (11 files):
- Supplementary Figure 1.tif
- Supplementary Figure 2.tif
- Supplementary Table 1.docx
- Supplementary Table 2.xlsx
- Supplementary Table 3.docx
- Supplementary Table 4.xlsx
- Supplementary Table 5.docx
- Supplementary Table 6.docx
- Supplementary Table 7.docx
- Supplementary Table 8.docx
- Supplementary Table 9.docx
