# Supplementary material for: The Induction of Disease Resistance by Scopolamine and the Application of Datura Extract Against Potato (Solanum tuberosum L.) Late Blight
Source: Int J Mol Sci. 2024 Dec 15;25(24):13442. doi: 10.3390/ijms252413442 (PMC11676833; doi:10.3390/ijms252413442)
Supplement: Supplementary file 1 [file ijms-25-13442-s001.zip › Supplementary Table 2.xlsx]

## Sheet: Sheet1
Supplementary Table 2 Disease index of each group
Date of survey	group 1			group 2			group 3			group 4			group 5
2023-04-02	31.49	25.2	16.44	3.27	0	0.42	14.55	31.79	33.75	20.83	32.36	20	18.33	24.83	20.87
2023-04-06	41.15	31.23	25.1	8.07	1.18	1.25	16.47	24.62	24.9	26.55	41.51	21.96	18.98	20.68	19.2
2023-04-13	48.89	40.71	28.16	10.16	14.12	10.64	18.22	31.43	30.61	30.55	45.31	26.38	19.57	24.53	24.26
2023-04-19	47.84	42.04	34.29	12.45	14.12	17.55	22.98	34.44	31.06	34.18	50.2	27.23	20.43	24.91	25
2023-05-05	60.39	48.46	57.2	43.85	55.22	50.91	45.83	47.84	48.09	50.42	48.85	50.64	46.38	50.2	52.31
