# Supplementary material for: The Induction of Disease Resistance by Scopolamine and the Application of Datura Extract Against Potato (Solanum tuberosum L.) Late Blight
Source: Int J Mol Sci. 2024 Dec 15;25(24):13442. doi: 10.3390/ijms252413442 (PMC11676833; doi:10.3390/ijms252413442)
Supplement: Supplementary file 1 [file ijms-25-13442-s001.zip › Supplementary Table 4.xlsx]

## Sheet: Supplementary Table 4 The total
Supplementary Table 4 The total DEGs terms in transcriptome data
Gene_id	Gene name	Gene description	FC(S/C)	Log2FC(S/C)	P value	Padjust	Significant	Regulate	C1	C2	C3	S1	S2	S3	C	S
Soltu.DM.05G009940		hypothetical protein	4.355	2.12263	1.36e-06	0.0180804	yes	up	127.44	388.24	215.68	821.99	1282.99	1447.7	243.787	1184.23
Soltu.DM.04G021850		slufate transporter 2;1	6.606	2.72371	1.72e-06	0.0180804	yes	up	1.1	2.58	2.47	25.98	7.73	11.04	2.05	14.9167
Soltu.DM.04G002040		isopentenyltransferase	0.097	-3.37294	4.56e-06	0.032015	yes	down	2.46	3.62	1.57	0.11	0.4	0.36	2.55	0.29
Soltu.DM.01G044530		metacaspase	4.395	2.13581	7.45e-06	0.0347794	yes	up	5.84	28.97	21.07	83.08	103.95	98.06	18.6267	95.03
Soltu.DM.09G007850		MLP-like protein	8.124	3.02211	8.26e-06	0.0347794	yes	up	1.12	12.69	6.94	48.73	48.83	77.13	6.91667	58.23
Soltu.DM.09G009580		Protein of unknown function (DUF567)	0.046	-4.43672	1.14e-05	0.0388173	yes	down	4.45	2.68	2.76	0	0.24	0.32	3.29667	0.186667
Soltu.DM.02G016980		homeobox	0.262	-1.93203	1.29e-05	0.0388173	yes	down	62.24	36.49	69.05	13.13	23.7	16.59	55.9267	17.8067
Soltu.DM.01G006340		Protein of unknown function (DUF3049)	15.081	3.91468	2.87e-05	0.0754093	yes	up	0	0.16	0.18	1.77	0.87	3.06	0.113333	1.9
Soltu.DM.12G024390		Ran BP2/NZF zinc finger-like superfamily protein	29.503	4.8828	3.63e-05	0.0848502	yes	up	0	0.63	1.99	18.48	2.78	58.16	0.873333	26.4733
Soltu.DM.04G029230		conserved hypothetical protein	4.828	2.27141	4.8e-05	0.0919991	yes	up	0.17	0.73	0.48	2.43	2.88	2.15	0.46	2.48667
Soltu.DM.09G007770		MLP-like protein	8.358	3.06314	4.81e-05	0.0919991	yes	up	0.65	8.92	3.34	20.39	36.21	56.56	4.30333	37.72
Soltu.DM.07G017230		terpene synthase	6.536	2.70842	5.86e-05	0.0986945	yes	up	0.3	1.27	0.27	2.51	5.93	5.4	0.613333	4.61333
Soltu.DM.12G023080		Receptor-like protein kinase-related family protein	0.01	-6.71441	6.17e-05	0.0986945	yes	down	14.15	1.06	0.71	0	0.23	0	5.30667	0.0766667
Soltu.DM.03G000320		calmodulin	0.011	-6.47685	6.57e-05	0.0986945	yes	down	7.25	1.3	1.68	0	0	0.14	3.41	0.0466667
Soltu.DM.09G005870		plasma membrane intrinsic protein 2A	9.924	3.31094	7.87e-05	0.110403	yes	up	0.92	1.3	1.46	22.9	1.62	15.91	1.22667	13.4767
Soltu.DM.03G013350		WRKY DNA-binding protein	0.103	-3.28248	8.42e-05	0.110746	yes	down	28.1	5.91	12.87	0.75	1.43	3.88	15.6267	2.02
Soltu.DM.03G031770		Protein kinase superfamily protein	2.665	1.41432	0.000125683	0.155588	yes	up	1.25	2.18	1.76	4.47	4.84	6.39	1.73	5.23333
Soltu.DM.10G003070		conserved hypothetical protein	0.013	-6.21415	0.00016254	0.18472	yes	down	0.57	1.39	0.59	0	0	0	0.85	0
Soltu.DM.09G005860		plasma membrane intrinsic protein 2;4	7.659	2.93715	0.00016677	0.18472	yes	up	8.24	20.2	15.83	234.1	18.49	116.83	14.7567	123.14
Soltu.DM.01G006330		Protein of unknown function (DUF3049)	11.44	3.51604	0.000176042	0.185241	yes	up	0	1.39	1.18	10.44	6.28	13.59	0.856667	10.1033
Soltu.DM.03G003940		P-loop containing nucleoside triphosphate hydrolases superfamily protein	0.142	-2.8141	0.000210906	0.211358	yes	down	30.9	9.84	8.96	2.09	2.91	4	16.5667	3
Soltu.DM.02G015290		Plant protein of unknown function (DUF641)	2.891	1.53152	0.000221318	0.211711	yes	up	1.25	3.06	3.23	8.28	6.61	9.23	2.51333	8.04
Soltu.DM.01G028590		Calcium-binding EF-hand family protein	2.159	1.11021	0.000238134	0.214171	yes	up	19.11	29.69	36.01	61.52	71.99	75.55	28.27	69.6867
Soltu.DM.03G025840		hypothetical protein	7.63	2.93173	0.000251317	0.214171	yes	up	1.19	5.86	10.53	68.38	21.02	59.71	5.86	49.7033
Soltu.DM.11G023450		hypothetical protein	2.839	1.50562	0.00025442	0.214171	yes	up	1.4	1.17	1.42	4.33	5.34	2.65	1.33	4.10667
Soltu.DM.10G027580		hypothetical protein	0.169	-2.56619	0.000266593	0.215786	yes	down	168	78.07	58.93	7.64	38.92	21.99	101.667	22.85
Soltu.DM.05G017880		Auxin-responsive family protein	0.065	-3.93518	0.000292366	0.227883	yes	down	1.82	2.09	1.62	0	0.26	0.21	1.84333	0.156667
Soltu.DM.03G012510		NAD(P)-binding Rossmann-fold superfamily protein	8.316	3.05588	0.000324508	0.232744	yes	up	0	0.46	0.46	3.08	2.65	3.35	0.306667	3.02667
Soltu.DM.03G031200		NOD26-like intrinsic protein 6;1	6.058	2.59888	0.000325221	0.232744	yes	up	0.19	3.1	1.48	7.96	10.68	12.12	1.59	10.2533
Soltu.DM.11G024080		NB-ARC domain-containing disease resistance protein	12.146	3.60241	0.000340057	0.232744	yes	up	0	0.07	0.1	0.4	1.16	0.61	0.0566667	0.723333
Soltu.DM.06G031000		Protein kinase superfamily protein	0.353	-1.50111	0.000344404	0.232744	yes	down	5.15	5.67	8.71	1.95	4.07	2.09	6.51	2.70333
Soltu.DM.09G011140		WRKY DNA-binding protein	0.098	-3.35713	0.000354015	0.232744	yes	down	14.22	2.03	14.33	0.18	1.74	1.81	10.1933	1.24333
Soltu.DM.06G019920		GDSL-like Lipase/Acylhydrolase superfamily protein	0.097	-3.36116	0.000364958	0.232744	yes	down	9.37	0.7	2.93	0.55	0.5	0.63	4.33333	0.56
Soltu.DM.04G034390		Serine protease inhibitor (SERPIN) family protein	5.679	2.50554	0.000393521	0.240962	yes	up	1.03	2.49	7.02	19.21	10.87	33.63	3.51333	21.2367
Soltu.DM.08G017230		BURP domain-containing protein	6.221	2.63722	0.000400745	0.240962	yes	up	1	9.56	9.4	39.86	78.82	20.6	6.65333	46.4267
Soltu.DM.05G015480		SH3 domain-containing protein	65.14	6.02548	0.000434399	0.253942	yes	up	0	0	0	0.19	1.03	0.5	0	0.573333
Soltu.DM.05G019270		cytochrome p450 78a9	3.238	1.695	0.000474576	0.266462	yes	up	2.78	5.22	6.34	14.92	10.82	25.44	4.78	17.06
Soltu.DM.04G002830		hypothetical protein	0.109	-3.1945	0.00049562	0.266462	yes	down	11.14	4.25	16.28	0.24	3.38	0.76	10.5567	1.46
Soltu.DM.08G019300		Protein of unknown function (DUF_B2219) domain containing protein	14.519	3.85986	0.000498744	0.266462	yes	up	0	0.68	0.72	12.14	0.94	7.52	0.466667	6.86667
Soltu.DM.03G012810		plasma membrane intrinsic protein 1;4	20.445	4.35364	0.000533795	0.266462	yes	up	0	0.35	0.67	16.17	0.38	5.06	0.34	7.20333
Soltu.DM.07G006680		conserved hypothetical protein	4.288	2.10028	0.000537847	0.266462	yes	up	0.49	0.78	1.17	3.88	2.72	5.44	0.813333	4.01333
Soltu.DM.07G006060		Transcriptional factor B3 family protein / auxin-responsive factor AUX/IAA-related	2.142	1.09884	0.000543518	0.266462	yes	up	1.47	2.35	2.79	6.27	4.92	4.67	2.20333	5.28667
Soltu.DM.08G015900		WRKY DNA-binding protein	0.105	-3.25092	0.000544445	0.266462	yes	down	4.62	4.21	9.24	0	1.32	0.93	6.02333	0.75
Soltu.DM.02G003130		Homeobox-leucine zipper family protein / lipid-binding START domain-containing protein	4.978	2.31562	0.000582659	0.278683	yes	up	0.11	0.64	0.7	3.02	1.42	3.24	0.483333	2.56
Soltu.DM.01G030400		CAMV movement protein interacting protein	0.266	-1.91049	0.000615898	0.288035	yes	down	84.38	53.45	77.09	8.51	32.94	29.59	71.64	23.68
Soltu.DM.08G029590		RING/U-box superfamily protein	7.077	2.82306	0.000652768	0.289781	yes	up	0.06	0.13	0.58	2.14	2.39	1.84	0.256667	2.12333
Soltu.DM.10G028420		squalene synthase	3.868	1.95149	0.000654687	0.289781	yes	up	0.23	0.78	0.92	3.9	2.32	2.02	0.643333	2.74667
Soltu.DM.11G024610		calmodulin like	0.117	-3.09634	0.00067762	0.289781	yes	down	90.09	12.87	34.22	2.42	4.05	13.97	45.7267	6.81333
Soltu.DM.12G029060		hypothetical protein	5.249	2.39206	0.000684714	0.289781	yes	up	1.5	12.96	18.04	62.35	44.45	73.78	10.8333	60.1933
Soltu.DM.03G034460		conserved hypothetical protein	0.151	-2.73049	0.000691828	0.289781	yes	down	1.26	1.26	0.64	0.25	0.26	0.08	1.05333	0.196667
Soltu.DM.10G019810		Transmembrane amino acid transporter family protein	7.534	2.9135	0.000702249	0.289781	yes	up	0	0.4	0.42	3.06	1.58	2.49	0.273333	2.37667
Soltu.DM.08G014810		Leucine-rich receptor-like protein kinase family protein	4.972	2.31384	0.000793264	0.310082	yes	up	0.18	1.82	2.12	7.53	6.04	8.11	1.37333	7.22667
Soltu.DM.03G003760		Leucine-rich receptor-like protein kinase family protein	7.03	2.81362	0.000809186	0.310082	yes	up	0	0.18	0.13	0.71	0.62	1.02	0.103333	0.783333
Soltu.DM.04G008330		conserved hypothetical protein	16.218	4.01948	0.000822908	0.310082	yes	up	0	0.38	0.09	1.88	0.53	5.46	0.156667	2.62333
Soltu.DM.12G025820		polyamine oxidase	0.085	-3.55913	0.000829205	0.310082	yes	down	2.3	0.2	0.83	0.08	0.09	0.19	1.11	0.12
Soltu.DM.08G028860		glycine-rich protein	7.66	2.93728	0.000839851	0.310082	yes	up	4.61	158.4	56.76	400.68	502.55	843.35	73.2567	582.193
Soltu.DM.06G028990		Cyclin family protein	6.702	2.74452	0.000907949	0.329445	yes	up	0.04	0.36	0.41	1.46	1.17	3.26	0.27	1.96333
Soltu.DM.05G012430		senescence-associated gene	0.014	-6.19204	0.000985151	0.347472	yes	down	0.96	0.38	0.12	0	0	0	0.486667	0
Soltu.DM.05G008560		DC1 domain-containing protein	0.355	-1.49334	0.000990653	0.347472	yes	down	611.54	404.03	1014.52	197.57	339.52	308.3	676.697	281.797
Soltu.DM.10G001270		hypothetical protein	33.032	5.04577	0.00104827	0.358245	yes	up	0	0	0.05	0.92	0.53	0.74	0.0166667	0.73
Soltu.DM.12G007260		hypothetical protein	2.86	1.51607	0.00106055	0.358245	yes	up	1.02	2.09	1.62	5.24	4.13	5.78	1.57667	5.05
Soltu.DM.03G013870		Nucleotide-diphospho-sugar transferase family protein	0.145	-2.78991	0.00107571	0.358245	yes	down	3.1	0.81	1.68	0.17	0.22	0.61	1.86333	0.333333
Soltu.DM.03G023740		Kunitz family trypsin and protease inhibitor protein	0.084	-3.58168	0.00108946	0.358245	yes	down	1648.89	63.44	143.4	81.18	25.94	103.87	618.577	70.33
Soltu.DM.11G024600		calmodulin like	0.172	-2.54045	0.0011347	0.364404	yes	down	152.26	32.37	68.55	10.64	13.03	35.46	84.3933	19.71
Soltu.DM.02G019120		S-locus lectin protein kinase family protein	0.137	-2.87128	0.00115305	0.364404	yes	down	4.93	1.02	1.39	0.31	0.39	0.63	2.44667	0.443333
Soltu.DM.05G019150		auxin response factor	2.193	1.13301	0.00117734	0.364404	yes	up	2.49	6.13	5.47	13.15	10.88	11.49	4.69667	11.84
Soltu.DM.05G008500		polygalacturonase	4.131	2.04659	0.00118652	0.364404	yes	up	1.76	15.94	11.81	46.14	39.24	44.1	9.83667	43.16
Soltu.DM.07G007140		AINTEGUMENTA-like	2.618	1.38872	0.00120748	0.364404	yes	up	5.75	16.74	8.38	39.6	25.23	26.98	10.29	30.6033
Soltu.DM.01G048850		Cysteine/Histidine-rich C1 domain family protein	6.126	2.615	0.00122721	0.364404	yes	up	0.44	0.75	0.17	1.9	2.35	5.11	0.453333	3.12
Soltu.DM.05G011490		P-loop containing nucleoside triphosphate hydrolases superfamily protein	0.097	-3.37294	0.00127814	0.364404	yes	down	31.66	3.38	40.47	0.19	4.43	4.36	25.17	2.99333
Soltu.DM.09G024250		receptor-like protein kinase	0.079	-3.65317	0.00130231	0.364404	yes	down	2.56	0.16	0.6	0.04	0.24	0.09	1.10667	0.123333
Soltu.DM.04G033540		basic helix-loop-helix (bHLH) DNA-binding superfamily protein	3.564	1.83355	0.00130435	0.364404	yes	up	0.39	1.21	0.73	3.79	3.31	2.39	0.776667	3.16333
Soltu.DM.01G047460		dynamin-related protein 3A	0.307	-1.7032	0.00131248	0.364404	yes	down	21.92	14.85	35.24	5.62	14.03	7.21	24.0033	8.95333
Soltu.DM.11G010180		sucrose-proton symporter	2.531	1.33976	0.00133882	0.364404	yes	up	78.38	202.74	211.96	351.81	433.99	587.56	164.36	457.787
Soltu.DM.01G026030		Leucine-rich repeat protein kinase family protein	2.691	1.42819	0.00135448	0.364404	yes	up	1.11	3.44	3.29	5.97	7.92	9.32	2.61333	7.73667
Soltu.DM.06G002660		Ribosomal protein L16p/L10e family protein	0.187	-2.4158	0.00136926	0.364404	yes	down	27.08	4.99	10.69	3.95	2.25	4.03	14.2533	3.41
Soltu.DM.02G024880		conserved hypothetical protein	0.332	-1.58863	0.00138272	0.364404	yes	down	11.44	7.75	8.22	2.39	3.81	3.51	9.13667	3.23667
Soltu.DM.02G010100		hypothetical protein	0.148	-2.75866	0.00139173	0.364404	yes	down	268.65	64.05	65.93	5.63	32.49	39.83	132.877	25.9833
Soltu.DM.02G027660		GRAS family transcription factor	6.127	2.61522	0.00139205	0.364404	yes	up	0.03	0.91	0.87	2.47	3.8	5.46	0.603333	3.91
Soltu.DM.03G031720		VQ motif-containing protein	6.609	2.72433	0.00140255	0.364404	yes	up	0.17	1.58	0.91	10.52	2.02	6.06	0.886667	6.2
Soltu.DM.01G043490		GATA transcription factor	6.218	2.63634	0.00142244	0.365064	yes	up	0.72	0.13	0.05	1.55	1.39	0.81	0.3	1.25
Soltu.DM.01G048460		beta-hydroxyisobutyryl-CoA hydrolase	3.003	1.58642	0.0014648	0.370533	yes	up	0.54	1.09	0.77	3.03	2.77	2	0.8	2.6
Soltu.DM.01G050940		Major facilitator superfamily protein	0.108	-3.21695	0.00148178	0.370533	yes	down	47.66	2.17	10.51	2.51	1.2	4.88	20.1133	2.86333
Soltu.DM.11G010760		like AUX1	3.569	1.83556	0.00150745	0.370533	yes	up	0.19	0.69	0.68	1.46	2.49	2.28	0.52	2.07667
Soltu.DM.04G033190		Domain of unknown function (DUF303)	0.055	-4.18851	0.00161258	0.390078	yes	down	21.84	1.03	2.67	0	1.04	0.94	8.51333	0.66
Soltu.DM.07G006840		Double Clp-N motif-containing P-loop nucleoside triphosphate hydrolases superfamily protein	4.099	2.03514	0.00165404	0.392163	yes	up	0.47	2.86	4.31	8.09	11.93	13.49	2.54667	11.17
Soltu.DM.05G020010		cyclic nucleotide gated channel	2.452	1.29391	0.00165847	0.392163	yes	up	0.79	0.99	1.62	2.9	3.27	3.8	1.13333	3.32333
Soltu.DM.01G040810		Peroxidase superfamily protein	0.034	-4.88858	0.00174268	0.396101	yes	down	9.42	0.08	0.73	0	0.23	0.28	3.41	0.17
Soltu.DM.04G003290		PLANT CADMIUM RESISTANCE	0.407	-1.29697	0.00175893	0.396101	yes	down	23.23	31.29	21.74	7.16	15.48	13.69	25.42	12.11
Soltu.DM.09G015240		Protein of unknown function (DUF707)	0.222	-2.16894	0.00176971	0.396101	yes	down	4.48	1.4	3.33	0.35	1.42	0.83	3.07	0.866667
Soltu.DM.05G018270		alpha/beta-Hydrolases superfamily protein	0.021	-5.60098	0.00178683	1	yes	down	1.74	1.61	2.56	0	0	0	1.97	0
Soltu.DM.09G002110		Barwin-like endoglucanases superfamily protein	6.394	2.67683	0.00180396	0.396101	yes	up	0.55	0.95	2.85	21.85	6.25	2.6	1.45	10.2333
Soltu.DM.06G020490		late embryogenesis abundant domain-containing protein / LEA domain-containing protein	0.085	-3.55121	0.0018388	0.396101	yes	down	5.54	2.02	0.85	0	0.47	0.48	2.80333	0.316667
Soltu.DM.03G033780		Peptidase M50B-like domain containing protein	29.198	4.86777	0.00185007	0.396101	yes	up	0	0.05	0	0.61	0.38	0.5	0.0166667	0.496667
Soltu.DM.02G022920		Chitinase family protein	0.12	-3.05523	0.00187782	0.396101	yes	down	2473.94	306.31	636.37	26.45	182.19	335.16	1138.87	181.267
Soltu.DM.05G008480		polygalacturonase	4.404	2.13885	0.00187852	0.396101	yes	up	0.74	8.22	6.16	26.47	17.81	26.94	5.04	23.74
Soltu.DM.02G024910		Chaperone DnaJ-domain superfamily protein	2.801	1.48575	0.00187897	0.396101	yes	up	0.87	3.38	2.43	5.69	6.15	8.51	2.22667	6.78333
Soltu.DM.05G006950		glucosyl transferase family	0.28	-1.83481	0.00189238	0.396101	yes	down	65.5	19.9	44.69	9.81	19.03	17.03	43.3633	15.29
Soltu.DM.04G029040		Glycosyl hydrolase family protein	2.685	1.4249	0.00190099	0.396101	yes	up	1.29	3.67	2.13	9.13	5.17	6.74	2.36333	7.01333
Soltu.DM.06G012170		Fe superoxide dismutase	3.104	1.63423	0.00197426	0.398776	yes	up	18.88	30.73	17.6	32.01	118.85	94.84	22.4033	81.9
Soltu.DM.03G005020		hydroxyproline-rich glycoprotein family protein	5.182	2.37354	0.00198335	0.398776	yes	up	0.14	3.93	2.89	11.08	13.84	14.04	2.32	12.9867
Soltu.DM.04G010650		Leucine-rich repeat protein kinase family protein	4.892	2.29037	0.00202624	0.398776	yes	up	0.16	1.6	1.34	6.35	2.44	7.03	1.03333	5.27333
Soltu.DM.04G006770		phosphoenolpyruvate carboxylase kinase	0.342	-1.54729	0.00204328	0.398776	yes	down	12.58	6.16	12.6	3.22	6.06	3.87	10.4467	4.38333
Soltu.DM.08G024740		Plant protein of unknown function (DUF828) with plant pleckstrin homology-like region	3.138	1.64964	0.00205645	0.398776	yes	up	0.83	3.48	3.75	11.02	7.18	9.18	2.68667	9.12667
Soltu.DM.01G037570		Leucine-rich repeat (LRR) family protein	4.042	2.01492	0.00206734	0.398776	yes	up	0.99	5.5	9.02	26	15.68	24.7	5.17	22.1267
Soltu.DM.05G023310		myb domain protein	0.018	-5.81374	0.00207202	0.398776	yes	down	0.7	0.16	0.28	0	0	0	0.38	0
Soltu.DM.12G001910		Copper transport protein family	0.027	-5.23549	0.00208974	0.398776	yes	down	3.84	0.92	1.51	0	0	0.25	2.09	0.0833333
Soltu.DM.01G044930		hypothetical protein	2.82	1.4959	0.00210331	0.398776	yes	up	1.07	2	4.23	6.2	9.02	7.76	2.43333	7.66
Soltu.DM.03G007930		exocyst subunit exo70 family protein E1	0.177	-2.50054	0.00213751	0.401641	yes	down	37.87	6.9	8.53	1.97	4.54	5.99	17.7667	4.16667
Soltu.DM.12G006150		Peroxisomal membrane 22 kDa (Mpv17/PMP22) family protein	0.322	-1.63443	0.00216812	0.403652	yes	down	5.75	5.43	5.38	2.27	1.95	2.99	5.52	2.40333
Soltu.DM.06G022600		nucleosome assembly protein 1;3	0.25	-2.00107	0.00218657	0.403652	yes	down	28.78	7.34	16.26	3.19	6.61	7.23	17.46	5.67667
Soltu.DM.06G032070		Homeodomain-like transcriptional regulator	2.542	1.34624	0.00225079	0.408489	yes	up	5.93	17.91	18.35	48.19	32.24	37.02	14.0633	39.15
Soltu.DM.08G014820		Homeobox-leucine zipper family protein / lipid-binding START domain-containing protein	4.085	2.0304	0.00230193	0.408612	yes	up	0.42	3.22	2.4	10	4.76	11.2	2.01333	8.65333
Soltu.DM.03G034850		structural molecules	0.2	-2.31891	0.00237337	0.408612	yes	down	365.33	66.47	710.81	63.84	70.42	131.91	380.87	88.7233
Soltu.DM.11G007740		hypothetical protein	0.048	-4.36757	0.00245321	0.408612	yes	down	24.72	1.79	3.55	0.38	0	1.48	10.02	0.62
Soltu.DM.03G019980		NAC domain containing protein	5.194	2.37697	0.00245984	0.408612	yes	up	1.02	18.71	20.19	53.48	91.27	76.8	13.3067	73.85
Soltu.DM.02G010090		hypothetical protein	0.166	-2.58892	0.00246126	0.408612	yes	down	95.91	12.12	29.52	5.34	7.66	16.82	45.85	9.94
Soltu.DM.02G020470		Stigma-specific Stig1 family protein	0.018	-5.75776	0.00248033	0.408612	yes	down	11.3	0.36	1.85	0	0	0.3	4.50333	0.1
Soltu.DM.03G016610		peptidoglycan-binding LysM domain-containing protein	0.125	-2.99924	0.00248725	0.408612	yes	down	27.02	2.93	4.52	1.06	1.43	3.25	11.49	1.91333
Soltu.DM.11G000080		Plant protein of unknown function (DUF827)	0.204	-2.2961	0.00250191	0.408612	yes	down	4.01	1.31	1.63	0.46	0.74	0.72	2.31667	0.64
Soltu.DM.02G026450		S-adenosyl-L-methionine-dependent methyltransferases superfamily protein	7.062	2.81998	0.00250456	0.408612	yes	up	0	0.99	0.77	2.34	4.01	6.66	0.586667	4.33667
Soltu.DM.02G015380		conserved hypothetical protein	0.295	-1.76189	0.00250595	0.408612	yes	down	14.47	7.41	9.43	1.93	6.18	3.52	10.4367	3.87667
Soltu.DM.07G002120		UDP-glucosyl transferase 73B5	0.22	-2.18521	0.00253252	0.408612	yes	down	33.07	5.89	24.11	4.24	4.23	8.69	21.0233	5.72
Soltu.DM.12G010360		tonoplast intrinsic protein	9.202	3.20201	0.00254102	0.408612	yes	up	0.8	0.52	0.1	8.53	0.61	6.4	0.473333	5.18
Soltu.DM.08G000230		Subtilase family protein	2.203	1.13961	0.00258051	0.408612	yes	up	0.84	1.69	1.9	3.11	4.16	3.79	1.47667	3.68667
Soltu.DM.01G030430		SPFH/Band 7/PHB domain-containing membrane-associated protein family	4.038	2.01367	0.00260907	0.408612	yes	up	0.35	0.63	0.37	2.06	1.08	2.97	0.45	2.03667
Soltu.DM.03G034300		TCP family transcription factor	3.44	1.7822	0.00261122	0.408612	yes	up	1.38	11.38	8.5	25.79	18.52	20.08	7.08667	21.4633
Soltu.DM.04G002560		UDP-glycosyltransferase 73B4	0.016	-6.01028	0.0026376	0.408612	yes	down	0.81	0.14	0.1	0	0	0	0.35	0
Soltu.DM.01G007270		somatic embryogenesis receptor-like kinase	0.129	-2.95733	0.00264033	0.408612	yes	down	79.16	9.2	22.57	3.25	1.78	13.22	36.9767	6.08333
Soltu.DM.04G037690		Patched family protein	3.463	1.79195	0.00264059	0.408612	yes	up	1.15	5.7	3.39	19.38	7.28	11.28	3.41333	12.6467
Soltu.DM.10G003790		late embryogenesis abundant domain-containing protein / LEA domain-containing protein	0.022	-5.49035	0.00265162	1	yes	down	0.21	0.29	0.16	0	0	0	0.22	0
Soltu.DM.12G023070		Receptor-like protein kinase-related family protein	0.061	-4.0338	0.00267831	0.410844	yes	down	17.37	2.48	0.75	0	0.59	1.13	6.86667	0.573333
Soltu.DM.02G023340		NEP-interacting protein	0.403	-1.31234	0.00271015	0.410844	yes	down	91.7	47.98	104.94	37.39	46.27	35.53	81.54	39.73
Soltu.DM.08G027050		GRAS family transcription factor	2.764	1.46671	0.00271358	0.410844	yes	up	0.28	1.01	0.87	2.35	2.52	1.75	0.72	2.20667
Soltu.DM.04G036490		C2H2-like zinc finger protein	4.322	2.11158	0.00274915	0.413256	yes	up	0.51	1.29	0.99	6.18	1.25	5.67	0.93	4.36667
Soltu.DM.04G025520		conserved hypothetical protein	0.179	-2.47898	0.00282081	0.417602	yes	down	253	54.16	83.21	7.89	34.25	48.99	130.123	30.3767
Soltu.DM.09G001300		glutathione S-transferase TAU	0.388	-1.36675	0.00283759	0.417602	yes	down	432.57	281.26	315.05	103.37	234.93	155.7	342.96	164.667
Soltu.DM.12G007600		Integrase-type DNA-binding superfamily protein	0.255	-1.97281	0.00288672	0.421883	yes	down	84.53	26.8	54.87	7.09	20.96	24.92	55.4	17.6567
Soltu.DM.03G022660		RING/U-box superfamily protein	0.158	-2.66532	0.00292236	0.42253	yes	down	74.28	11.62	79.3	2.4	8.11	20.86	55.0667	10.4567
Soltu.DM.01G048760		Transducin/WD40 repeat-like superfamily protein	0.144	-2.80076	0.0029313	0.42253	yes	down	24.84	2.81	16.6	0.53	2.22	5.18	14.75	2.64333
Soltu.DM.03G004500		abscisic acid (aba)-deficient	0.427	-1.227	0.00298734	0.426665	yes	down	5.59	8.65	5.25	3.51	3.43	3.44	6.49667	3.46
Soltu.DM.02G026840		conserved hypothetical protein	8.993	3.16886	0.00300181	0.426665	yes	up	0	6.16	1.18	12.75	24.7	31.38	2.44667	22.9433
Soltu.DM.06G021930		glutamate receptor 2.8	0.082	-3.60796	0.00302081	0.426665	yes	down	4.44	0.28	0.9	0	0.42	0.29	1.87333	0.236667
Soltu.DM.09G026550		conserved hypothetical protein	0.415	-1.27021	0.00304518	0.42684	yes	down	70.34	50.81	98.5	23.16	45.66	39.99	73.2167	36.27
Soltu.DM.01G034400		chitinase A	0.13	-2.94074	0.00306262	0.42684	yes	down	5.93	0.39	4.23	0.33	0.94	0.52	3.51667	0.596667
Soltu.DM.03G028860		O-fucosyltransferase family protein	2.608	1.38305	0.0031353	0.434094	yes	up	0.59	1.08	1.61	3.84	2.38	3.33	1.09333	3.18333
Soltu.DM.05G003270		myb domain protein	0.146	-2.77579	0.00316837	0.435159	yes	down	10.45	2.64	3.8	0.3	0.53	2.26	5.63	1.03
Soltu.DM.12G004990		SKU5 similar	4.263	2.09171	0.0032285	0.435159	yes	up	0.64	4.44	2.87	20.72	5.53	9.59	2.65	11.9467
Soltu.DM.11G023870		Nucleotide-diphospho-sugar transferases superfamily protein	2.029	1.02105	0.00323793	0.435159	yes	up	3.21	4.16	3.21	6.82	5.92	4.63	3.52667	5.79
Soltu.DM.11G024620		calmodulin like	0.199	-2.32662	0.00326045	0.435159	yes	down	125.65	24.59	40.55	8.41	12.82	27.96	63.5967	16.3967
Soltu.DM.12G029300		P-loop containing nucleoside triphosphate hydrolases superfamily protein	2.826	1.49852	0.00326705	0.435159	yes	up	0.13	0.14	0.17	0.33	0.54	0.61	0.146667	0.493333
Soltu.DM.07G027490		Sec14p-like phosphatidylinositol transfer family protein	2.266	1.18001	0.00336531	0.441352	yes	up	7.38	19	20.6	29.78	51.08	38.49	15.66	39.7833
Soltu.DM.10G014030		EVE domain containing protein	0.323	-1.62998	0.00337013	0.441352	yes	down	30.26	17.03	15.48	6.51	7.17	11.2	20.9233	8.29333
Soltu.DM.06G014150		Lung seven transmembrane receptor family protein	0.174	-2.52381	0.00338554	0.441352	yes	down	31.54	4.12	5.68	2.27	2.81	4.54	13.78	3.20667
Soltu.DM.06G022070		glutamate receptor 2.8	0.102	-3.2876	0.00340589	0.441352	yes	down	2.16	0.56	0.93	0.02	0.04	0.41	1.21667	0.156667
Soltu.DM.02G026320		Potato type II proteinase inhibitor family domain containing protein	6.286	2.65215	0.00344646	0.441352	yes	up	11.99	72.98	50.93	293.72	31.45	558.7	45.3	294.623
Soltu.DM.09G003310		Transducin/WD40 repeat-like superfamily protein	2.567	1.36033	0.00345128	0.441352	yes	up	0.37	0.49	0.32	1.13	1.2	1.16	0.393333	1.16333
Soltu.DM.10G011430		Seven transmembrane MLO family protein	8.942	3.16058	0.00346035	0.441352	yes	up	0	0.41	0.77	3.36	0.5	7.59	0.393333	3.81667
Soltu.DM.09G031070		UDP-Glycosyltransferase superfamily protein	0.153	-2.70719	0.00348144	0.441367	yes	down	28.57	4.22	5.41	1.25	2.28	4.3	12.7333	2.61
Soltu.DM.01G024100		Eukaryotic aspartyl protease family protein	0.146	-2.78088	0.00354954	0.447306	yes	down	264.14	21.39	46.33	19.44	9.44	35.21	110.62	21.3633
Soltu.DM.03G004940		Heavy metal transport/detoxification superfamily protein	2.974	1.57226	0.00360252	0.447562	yes	up	7.48	39.76	26.49	57.49	83.38	97.07	24.5767	79.3133
Soltu.DM.04G034380		Serine protease inhibitor (SERPIN) family protein	0.17	-2.55814	0.00360379	0.447562	yes	down	5.18	2.08	28.2	1.1	2.3	3.1	11.82	2.16667
Soltu.DM.03G024870		RING/U-box superfamily protein	0.104	-3.26859	0.0036232	0.447562	yes	down	7.27	1.85	2.48	0	0.49	1.04	3.86667	0.51
Soltu.DM.10G017220		like AUXIN RESISTANT	16.501	4.0445	0.00363664	0.447562	yes	up	0.04	0.04	0.06	1.04	0.03	1.31	0.0466667	0.793333
Soltu.DM.09G029520		Disease resistance protein (CC-NBS-LRR class) family	40.547	5.34154	0.00366156	1	yes	up	0	0	0	1.25	0.45	0.97	0	0.89
Soltu.DM.04G017540		Protein phosphatase 2C family protein	0.18	-2.47781	0.00373082	0.45329	yes	down	8.09	2.17	3.47	0.46	0.75	1.88	4.57667	1.03
Soltu.DM.03G030960		WRKY DNA-binding protein	0.278	-1.84917	0.00374113	0.45329	yes	down	17.86	6.62	12.33	2.33	4.46	6.47	12.27	4.42
Soltu.DM.05G002870		Regulator of Vps4 activity in the MVB pathway protein	0.295	-1.76123	0.00375844	0.45329	yes	down	84.02	29.42	73.73	11.58	23.58	32.24	62.39	22.4667
Soltu.DM.02G016650		Integrase-type DNA-binding superfamily protein	0.207	-2.27564	0.00380281	0.45329	yes	down	15.71	3.38	15.86	1.71	4.08	3.36	11.65	3.05
Soltu.DM.03G011690		receptor-like protein kinase	0.416	-1.26452	0.0038104	0.45329	yes	down	5.85	4.27	5.02	1.8	3.51	2.28	5.04667	2.53
Soltu.DM.05G004570		conserved hypothetical protein	2.938	1.55491	0.00384715	0.45329	yes	up	3.35	14.16	12.14	44.52	21.57	27.76	9.88333	31.2833
Soltu.DM.01G038150		Phosphoglycerate mutase family protein	0.278	-1.84618	0.00385112	0.45329	yes	down	153.85	75.22	90.39	13.17	41.02	55.65	106.487	36.6133
Soltu.DM.02G016590		glutamate receptor 2.9	0.033	-4.91622	0.00391129	0.45329	yes	down	1.81	0.03	0.33	0	0	0.09	0.723333	0.03
Soltu.DM.07G022270		Cytochrome P450 superfamily protein	5.305	2.40746	0.00391932	0.45329	yes	up	0.71	7.11	7.24	22.39	8.89	50.66	5.02	27.3133
Soltu.DM.07G022570		glutathione S-transferase TAU	0.114	-3.13808	0.00392112	0.45329	yes	down	85.39	5.17	32.87	0.87	3.73	13.42	41.1433	6.00667
Soltu.DM.07G006780		U4/U6.U5 small nuclear ribonucleoproteins domain containing protein	0.08	-3.64553	0.00395754	0.45329	yes	down	2.21	2.34	4.3	0	0.86	0	2.95	0.286667
Soltu.DM.07G024560		Toll-Interleukin-Resistance (TIR) domain family protein	0.008	-6.96944	0.0039672	0.45329	yes	down	15.21	0	0.54	0	0	0	5.25	0
Soltu.DM.06G029520		plant U-box	0.086	-3.53242	0.00403236	0.45329	yes	down	41.74	2.41	4.57	0.12	1.4	4.18	16.24	1.9
Soltu.DM.10G000040		pseudo-response regulator	2.311	1.20834	0.00405363	0.45329	yes	up	5.08	14.01	13.91	25.47	23.71	34.28	11	27.82
Soltu.DM.05G022450		DRE-binding protein 2A	0.321	-1.63916	0.00408221	0.45329	yes	down	20.41	13.94	28.61	2.98	12.55	9.18	20.9867	8.23667
Soltu.DM.05G003740		Protein kinase superfamily protein	0.157	-2.67325	0.00409483	0.45329	yes	down	3.48	1.18	0.71	0.08	0.54	0.53	1.79	0.383333
Soltu.DM.07G012560		Mob1/phocein family protein	0.45	-1.15336	0.00409921	0.45329	yes	down	3.88	3.45	3.73	1.92	2.08	1.89	3.68667	1.96333
Soltu.DM.08G005810		IQ-domain	2.372	1.24588	0.00410976	0.45329	yes	up	4.2	6.95	10.24	16.34	14.92	24.85	7.13	18.7033
Soltu.DM.05G001780		Protein of unknown function (DUF1262)	0.371	-1.43163	0.00413094	0.45329	yes	down	201.29	99.14	260.15	68.66	89.89	103.28	186.86	87.2767
Soltu.DM.10G005370		conserved hypothetical protein	12.165	3.60471	0.00415685	0.45329	yes	up	0	0.26	0.33	4.25	0.24	3.16	0.196667	2.55
Soltu.DM.09G024960		conserved hypothetical protein	0.209	-2.26063	0.00415952	0.45329	yes	down	323.03	56.33	63.66	29.86	40.38	53	147.673	41.08
Soltu.DM.12G005750		alpha/beta-Hydrolases superfamily protein	0.025	-5.33585	0.00418157	0.45329	yes	down	2.08	0.05	0.2	0	0	0.08	0.776667	0.0266667
Soltu.DM.05G024390		NB-ARC domain-containing disease resistance protein	6.636	2.73035	0.00419197	0.45329	yes	up	0	0.16	0.32	2.61	11.56	13.73	0.16	9.3
Soltu.DM.09G001310		glutathione S-transferase TAU	0.166	-2.58973	0.00420012	0.45329	yes	down	93.21	16.66	38.89	2.08	8.5	20.89	49.5867	10.49
Soltu.DM.02G016560		glutamate receptor 2.9	0.075	-3.73275	0.00422831	0.454004	yes	down	3.9	0.35	0.77	0	0.09	0.41	1.67333	0.166667
Soltu.DM.04G031480		oligopeptide transporter	2.968	1.56956	0.00430993	0.457326	yes	up	0.9	4.01	2.2	10.64	5.36	6.85	2.37	7.61667
Soltu.DM.02G019840		methylesterase PCR A	4.316	2.10954	0.00432268	0.457326	yes	up	10.89	46.62	30.92	171.77	28.77	201.2	29.4767	133.913
Soltu.DM.06G014110		SAUR-like auxin-responsive protein family	0.01	-6.69114	0.00433201	0.457326	yes	down	2.91	0	0.34	0	0	0	1.08333	0
Soltu.DM.01G036420		pathogenesis-related	0.193	-2.37144	0.00434617	0.457326	yes	down	1385.1	275.41	290.64	61.04	183.08	256.58	650.383	166.9
Soltu.DM.01G039390		Rubber elongation factor protein (REF)	0.242	-2.047	0.00439107	0.458641	yes	down	712.46	191.1	784.15	54.06	205.36	239.84	562.57	166.42
Soltu.DM.03G014810		Leucine-rich repeat protein kinase family protein	6.36	2.66897	0.00440226	0.458641	yes	up	0	0.54	0.37	1.53	1.51	2.96	0.303333	2
Soltu.DM.03G036480		Glycosyl hydrolases family 32 protein	0.07	-3.83765	0.0044911	0.459245	yes	down	13.46	0.16	1.43	0.04	0.46	0.87	5.01667	0.456667
Soltu.DM.05G002750		hypothetical protein	0.264	-1.91871	0.0045191	0.459245	yes	down	290.12	147.83	131.35	19.52	83.49	88.84	189.767	63.95
Soltu.DM.05G022880		Protein of unknown function (DUF620)	2.921	1.54667	0.00452828	0.459245	yes	up	0.43	0.67	0.85	2.59	1.4	2.39	0.65	2.12667
Soltu.DM.02G017390		TARGET OF MONOPTEROS	2.543	1.34642	0.00468281	0.459245	yes	up	0.41	1.11	0.85	1.91	2.81	2.14	0.79	2.28667
Soltu.DM.06G011430		Basic-leucine zipper (bZIP) transcription factor family protein	2.644	1.40298	0.00469291	0.459245	yes	up	0.58	1.09	0.79	3.26	1.72	2.34	0.82	2.44
Soltu.DM.02G015140		heat shock transcription factor A4A	0.309	-1.69567	0.00474811	0.459245	yes	down	25.74	17.18	55.32	4.51	15.94	14.16	32.7467	11.5367
Soltu.DM.06G010720		HOPZ-ACTIVATED RESISTANCE	2.716	1.44154	0.00476021	0.459245	yes	up	0.66	1.36	0.98	4.9	2.55	1.76	1	3.07
Soltu.DM.10G013190		Concanavalin A-like lectin protein kinase family protein	0.105	-3.25121	0.00476932	0.459245	yes	down	2.23	0.23	0.57	0.05	0.07	0.31	1.01	0.143333
Soltu.DM.02G026570		conserved hypothetical protein	0.195	-2.35514	0.00480052	0.459245	yes	down	15.03	8.36	45.73	1.16	4.99	9.14	23.04	5.09667
Soltu.DM.07G022280		RAB GTPase homolog B1C	0.485	-1.04345	0.00483243	0.459245	yes	down	288.51	209.42	381.45	160.09	165.14	177.3	293.127	167.51
Soltu.DM.01G026010		purple acid phosphatase	2.523	1.33499	0.00483792	0.459245	yes	up	1.24	1.55	1.27	4.31	2.4	4.85	1.35333	3.85333
Soltu.DM.05G006910		ARM repeat superfamily protein	3.122	1.64264	0.00486591	0.459245	yes	up	0.32	1.71	1.19	5.17	3.14	2.28	1.07333	3.53
Soltu.DM.01G000540		hypothetical protein	0.225	-2.15472	0.0048867	0.459245	yes	down	4.67	2.6	6.01	1.29	0.91	1.49	4.42667	1.23
Soltu.DM.03G037200		GRAS family transcription factor	0.094	-3.40846	0.00492036	0.459245	yes	down	0.17	0.66	1.38	0	0.16	0.07	0.736667	0.0766667
Soltu.DM.05G021350		white-brown complex homolog protein	0.33	-1.59856	0.00503182	0.459245	yes	down	42.41	19.63	16.34	7.96	13.03	11.95	26.1267	10.98
Soltu.DM.06G023290		2-oxoglutarate (2OG) and Fe(II)-dependent oxygenase superfamily protein	0.009	-6.72829	0.00505002	0.459245	yes	down	2.01	0	0.19	0	0	0	0.733333	0
Soltu.DM.06G032750		SOS3-interacting protein	0.26	-1.94155	0.00506017	0.459245	yes	down	199.79	62.56	194.96	17.85	47.24	79.11	152.437	48.0667
Soltu.DM.04G003200		MLP-like protein	4.224	2.0785	0.00506399	0.459245	yes	up	0.29	0.23	1.26	3.36	2.31	2.87	0.593333	2.84667
Soltu.DM.02G031640		H(+)-ATPase	0.204	-2.29594	0.00507474	0.459245	yes	down	0.48	0.25	0.68	0.06	0.16	0.12	0.47	0.113333
Soltu.DM.02G017590		Concanavalin A-like lectin protein kinase family protein	0.334	-1.58403	0.00509532	0.459245	yes	down	20.91	7.44	15.31	4.61	5.68	7.73	14.5533	6.00667
Soltu.DM.03G029230		exocyst subunit exo70 family protein E2	0.267	-1.90385	0.00511042	0.459245	yes	down	8.43	2.21	4.1	0.97	1.84	2.2	4.91333	1.67
Soltu.DM.06G011560		Leucine-rich repeat protein kinase family protein	2.979	1.57485	0.005121	0.459245	yes	up	0.82	4.99	3.69	11.22	8.35	10.7	3.16667	10.09
Soltu.DM.10G029930		nodulin MtN21 /EamA-like transporter family protein	0.019	-5.68667	0.00513403	0.459245	yes	down	0.33	0.06	0.78	0	0	0	0.39	0
Soltu.DM.02G018960		FAD-binding Berberine family protein	0.256	-1.9683	0.00514916	0.459245	yes	down	33.38	8.61	19.78	5.67	3.38	10.41	20.59	6.48667
Soltu.DM.01G021950		flowering promoting factor	14.491	3.85707	0.00515724	0.459245	yes	up	0	0	0.85	1.95	1.71	9.78	0.283333	4.48
Soltu.DM.09G008700		Thiamine pyrophosphate dependent pyruvate decarboxylase family protein	0.076	-3.7172	0.00517983	0.459245	yes	down	27.71	1.38	18.98	0	0.27	3.38	16.0233	1.21667
Soltu.DM.03G032380		conserved hypothetical protein	4.055	2.01957	0.00518476	0.459245	yes	up	0.97	2.59	2.12	6.5	3.06	15.35	1.89333	8.30333
Soltu.DM.08G004690		WRKY family transcription factor	0.352	-1.50663	0.0051848	0.459245	yes	down	23.94	21.98	23.4	3.76	10.78	14.22	23.1067	9.58667
Soltu.DM.01G041830		RmlC-like cupins superfamily protein	0.236	-2.08085	0.00519518	0.459245	yes	down	51.94	12.43	28.26	6.19	5.01	15.92	30.8767	9.04
Soltu.DM.05G019290		Heavy metal transport/detoxification superfamily protein	0.159	-2.65465	0.0052439	0.459245	yes	down	2.09	1.41	9.13	0.4	0.44	1.37	4.21	0.736667
Soltu.DM.05G010710		alpha/beta-Hydrolases superfamily protein	0.262	-1.92995	0.00525581	0.459245	yes	down	67.44	16.06	31.03	6.8	13.76	17.89	38.1767	12.8167
Soltu.DM.09G031020		UDP-Glycosyltransferase superfamily protein	0.156	-2.68453	0.00527413	0.459245	yes	down	15.1	1.56	3.37	0.41	1.99	1.85	6.67667	1.41667
Soltu.DM.09G005740		Calcium-dependent lipid-binding (CaLB domain) family protein	0.345	-1.53499	0.005311	0.459245	yes	down	12.04	8.99	20.03	2.12	8.62	5.58	13.6867	5.44
Soltu.DM.10G030060		cytochrome P450, family 98, subfamily A, polypeptide	0.024	-5.36698	0.00531109	0.459245	yes	down	23.9	2	0.62	0	0.58	0.35	8.84	0.31
Soltu.DM.05G025480		conserved hypothetical protein	3.107	1.63573	0.00533091	0.459245	yes	up	0.52	3.23	2.79	8.29	5.56	7.93	2.18	7.26
Soltu.DM.04G010690		Protein of unknown function, DUF642	2.544	1.34714	0.00534384	0.459245	yes	up	1.89	4.53	2.8	7.84	6.11	12.04	3.07333	8.66333
Soltu.DM.05G027130		Seed dormancy control domain containing protein	2.178	1.12304	0.0053639	0.459245	yes	up	4.32	6.41	5.05	8.56	19.02	11.98	5.26	13.1867
Soltu.DM.08G028450		hypothetical protein	0.162	-2.6232	0.00536571	0.459245	yes	down	609.64	86.03	180.63	10.74	61.89	113.96	292.1	62.1967
Soltu.DM.09G017300		conserved hypothetical protein	3.139	1.65022	0.00537122	0.459245	yes	up	0.22	0.23	0.44	1.18	0.98	1.06	0.296667	1.07333
Soltu.DM.03G031950		tubby like protein	8.294	3.0521	0.00537161	0.459245	yes	up	0	0.07	0.11	0.44	0.41	0.87	0.06	0.573333
Soltu.DM.08G025920		Protein of unknown function (DUF1442)	0.235	-2.09191	0.00541377	0.459245	yes	down	349.84	64.83	163.59	28.24	51.93	92.82	192.753	57.6633
Soltu.DM.04G035460		RAD-like	2.442	1.28779	0.00542531	0.459245	yes	up	16.27	42.83	52.2	76.62	91.94	131.65	37.1	100.07
Soltu.DM.04G034290		Serine protease inhibitor (SERPIN) family protein	0.379	-1.39807	0.00543428	0.459245	yes	down	24.83	14.36	19.87	4.69	13.11	9.84	19.6867	9.21333
Soltu.DM.10G027230		villin	2.566	1.35941	0.00549876	0.459245	yes	up	0.39	0.67	0.94	1.55	2.62	1.75	0.666667	1.97333
Soltu.DM.08G027650		root hair specific	0.452	-1.14674	0.00551378	0.459245	yes	down	237.03	155.74	219.14	78.02	133.89	121.78	203.97	111.23
Soltu.DM.S002220		Glycosyl hydrolase superfamily protein	0.019	-5.75279	0.00551471	0.459245	yes	down	0.74	0.15	0.07	0	0	0	0.32	0
Soltu.DM.09G006200		PLAC8 family protein	0.456	-1.13241	0.00552773	0.459245	yes	down	386.13	241.76	408.14	150.41	199.84	215.84	345.343	188.697
Soltu.DM.03G036190		phosphate starvation-induced gene	0.209	-2.25601	0.00557299	0.459245	yes	down	1.34	1.2	3.65	0.25	0.41	0.81	2.06333	0.49
Soltu.DM.02G030290		hypothetical protein	0.436	-1.19768	0.00558366	0.459245	yes	down	12.44	9.3	14.24	5.33	8.59	5.58	11.9933	6.5
Soltu.DM.01G032120		AT-hook motif nuclear-localized protein	2.729	1.4482	0.00558654	0.459245	yes	up	1.67	3.43	1.55	9.93	4.48	6.05	2.21667	6.82
Soltu.DM.02G013980		Leucine-rich receptor-like protein kinase family protein	0.255	-1.96982	0.00560827	0.459245	yes	down	4.93	1.8	2.15	0.35	1.45	1.11	2.96	0.97
Soltu.DM.01G042410		conserved hypothetical protein	0.396	-1.33684	0.00567544	0.461544	yes	down	4.59	7.49	7.37	1.66	2.82	4.24	6.48333	2.90667
Soltu.DM.11G024590		calmodulin like	0.266	-1.90903	0.00570213	0.461544	yes	down	94.84	30.29	48.6	15.62	10.52	30.99	57.91	19.0433
Soltu.DM.02G015860		Protein of unknown function (DUF688)	3.222	1.68817	0.00585509	0.46528	yes	up	0.45	2.72	1	5.67	3.59	5.19	1.39	4.81667
Soltu.DM.02G020130		Peroxidase superfamily protein	3.076	1.62108	0.00585912	0.46528	yes	up	5.44	40.5	33.49	79.64	97.42	85.53	26.4767	87.53
Soltu.DM.12G024760		Protein phosphatase 2A regulatory B subunit family protein	2.615	1.38694	0.00590229	0.46528	yes	up	1.63	6.95	7.31	15.83	16.03	13.63	5.29667	15.1633
Soltu.DM.01G047000		Leucine-rich repeat protein kinase family protein	2.965	1.56789	0.00596107	0.46528	yes	up	0.21	0.79	1.13	2.72	2.55	1.73	0.71	2.33333
Soltu.DM.12G012180		Protein of unknown function (DUF1666)	3.118	1.64052	0.00596631	0.46528	yes	up	0.68	4.72	3.68	7.6	13.86	9.42	3.02667	10.2933
Soltu.DM.07G005230		Galactose oxidase/kelch repeat superfamily protein	3.366	1.7509	0.00599568	0.46528	yes	up	0.74	3.09	3.73	12.11	4.44	10.55	2.52	9.03333
Soltu.DM.01G029750		Ribosomal L18p/L5e family protein	0.464	-1.10733	0.00602211	0.46528	yes	down	79.72	48.44	83.4	34.35	47.05	37.44	70.52	39.6133
Soltu.DM.12G003430		phloem protein 2 A5	0.164	-2.60507	0.0060678	0.46528	yes	down	4.97	0.69	1.7	0.5	0.27	0.46	2.45333	0.41
Soltu.DM.10G030010		cytochrome P450, family 98, subfamily A, polypeptide	0.117	-3.09633	0.00608011	0.46528	yes	down	19.43	2.05	2.42	0.75	1.96	1.29	7.96667	1.33333
Soltu.DM.08G026790		phospholipase D beta	0.247	-2.01489	0.00608676	0.46528	yes	down	118.53	27.05	40.8	9.95	17.5	31.01	62.1267	19.4867
Soltu.DM.01G018680		gibberellin 2-oxidase	0.021	-5.60686	0.00608944	0.46528	yes	down	18.26	0	9.96	0	0.83	0	9.40667	0.276667
Soltu.DM.01G014450		Got1/Sft2-like vescicle transport protein family	0.439	-1.18798	0.00613355	0.46528	yes	down	117.83	67.83	135.44	43.6	63.08	62.41	107.033	56.3633
Soltu.DM.10G029400		NB-ARC domain-containing disease resistance protein	3.012	1.59052	0.00613508	0.46528	yes	up	1.44	6.75	2.3	11.06	17.69	3.11	3.49667	10.62
Soltu.DM.06G022280		exocyst subunit exo70 family protein D3	0.4	-1.3205	0.00615216	0.46528	yes	down	18.37	8.99	15.71	5.21	8.57	7.78	14.3567	7.18667
Soltu.DM.11G006330		Integral membrane Yip1 family protein	0.478	-1.06637	0.00615466	0.46528	yes	down	65.98	43.18	76.2	30.05	41.78	34.3	61.7867	35.3767
Soltu.DM.08G023920		BAX inhibitor	0.414	-1.27108	0.00617789	0.46528	yes	down	576.6	291.3	487.91	168.17	253.76	263.83	451.937	228.587
Soltu.DM.03G003510		PLAC8 family protein	2.434	1.28352	0.00623004	0.46528	yes	up	0.86	2.16	1.22	2.77	5.34	2.93	1.41333	3.68
Soltu.DM.04G032240		hypothetical protein	0.204	-2.29657	0.00623359	0.46528	yes	down	15.96	1.99	5.73	1.78	2.26	2.31	7.89333	2.11667
Soltu.DM.06G014360		conserved hypothetical protein	2.297	1.1999	0.00628993	0.46528	yes	up	1.47	2.91	4.25	7.88	8.25	6.4	2.87667	7.51
Soltu.DM.06G031590		SCARECROW-like	0.49	-1.03026	0.00630979	0.46528	yes	down	29.59	30.24	40.63	11.92	24.57	21.43	33.4867	19.3067
Soltu.DM.09G019550		Plant protein of unknown function (DUF828)	3.637	1.8627	0.00634922	0.46528	yes	up	0.15	0.75	0.57	2.37	2.55	1.35	0.49	2.09
Soltu.DM.04G027770		homolog of carrot EP3-3 chitinase	0.17	-2.55699	0.00635078	0.46528	yes	down	1320.56	178.5	238.64	37.88	112.03	242.54	579.233	130.817
Soltu.DM.10G003360		alpha/beta-Hydrolases superfamily protein	9.282	3.21442	0.00637737	0.46528	yes	up	0	0.13	0.1	0.5	0.9	0.98	0.0766667	0.793333
Soltu.DM.05G004430		kokopelli	2.965	1.56805	0.00637811	0.46528	yes	up	0.23	0.24	0.47	1.36	0.97	0.9	0.313333	1.07667
Soltu.DM.05G006650		Actin cross-linking protein	0.484	-1.0463	0.00639338	0.46528	yes	down	37.86	32.43	64.02	20.85	25.94	28.5	44.77	25.0967
Soltu.DM.03G033770		cysteine-rich RLK (RECEPTOR-like protein kinase)	0.41	-1.28752	0.00640002	0.46528	yes	down	13.6	6.99	10.57	5.3	5.43	5.25	10.3867	5.32667
Soltu.DM.05G009070		hypothetical protein	0.326	-1.61575	0.00645117	0.46528	yes	down	34.62	21.48	52.49	6.51	18.67	17.83	36.1967	14.3367
Soltu.DM.12G001480		drought-induced	0.483	-1.04974	0.00647252	0.46528	yes	down	497.38	351.01	474.23	219.13	276.31	293.67	440.873	263.037
Soltu.DM.02G014620		subtilase family protein	0.087	-3.51467	0.00656118	0.46528	yes	down	2.12	0.14	0.15	0.02	0.21	0.08	0.803333	0.103333
Soltu.DM.03G030010		expansin A15	4.041	2.01465	0.00658978	0.46528	yes	up	0.19	1.23	0.96	4.47	1.66	4.14	0.793333	3.42333
Soltu.DM.04G033200		hypothetical protein	0.175	-2.51489	0.00663623	0.46528	yes	down	80.2	7.58	84.64	4.57	21.48	13.78	57.4733	13.2767
Soltu.DM.09G018580		Integral membrane HRF1 family protein	0.475	-1.07426	0.0066471	0.46528	yes	down	14.21	11.51	22.85	7.84	9.73	9.57	16.19	9.04667
Soltu.DM.09G000480		Transmembrane amino acid transporter family protein	2.245	1.16685	0.00666333	0.46528	yes	up	10.69	17.6	21.12	31.75	30.19	59.75	16.47	40.5633
Soltu.DM.04G037290		SKU5 similar	4.402	2.13804	0.00670126	0.46528	yes	up	1.24	13.15	11.66	72.25	17.42	30.34	8.68333	40.0033
Soltu.DM.08G002940		HXXXD-type acyl-transferase family protein	34.589	5.11222	0.00671011	1	yes	up	0	0	0	0.19	0.17	0.37	0	0.243333
Soltu.DM.02G023600		Tetratricopeptide repeat (TPR)-like superfamily protein	4.425	2.14577	0.00679346	0.46528	yes	up	0.04	0.85	0.61	2.23	1.78	3.01	0.5	2.34
Soltu.DM.08G025360		Glycosyl hydrolases family 32 protein	0.09	-3.47658	0.00681949	0.46528	yes	down	4.59	0.29	0.91	0	0.5	0.24	1.93	0.246667
Soltu.DM.12G022230		GRAS family transcription factor	0.449	-1.15595	0.00683179	0.46528	yes	down	34.41	22.26	37.16	11.39	20.48	18.62	31.2767	16.83
Soltu.DM.03G011440		PHE ammonia lyase	0.249	-2.00659	0.0068686	0.46528	yes	down	4.67	8.99	0.49	0.33	5.49	0.43	4.71667	2.08333
Soltu.DM.10G022920		Arabidopsis Inositol phosphorylceramide synthase	3.616	1.85444	0.0068728	0.46528	yes	up	0.26	2.05	2.17	5.57	4.61	7.34	1.49333	5.84
Soltu.DM.03G005950		conserved hypothetical protein	3.285	1.71601	0.00689217	0.46528	yes	up	0.68	2.19	3.42	6.83	11.85	5.12	2.09667	7.93333
Soltu.DM.09G027920		coenzyme F420 hydrogenase family / dehydrogenase, beta subunit family	2.579	1.36659	0.00693547	0.46528	yes	up	0.49	0.58	0.52	1.37	1.87	1.56	0.53	1.6
Soltu.DM.03G020520		conserved hypothetical protein	0.402	-1.31344	0.00696945	0.46528	yes	down	72.69	39.03	50	25.68	24.07	30.17	53.9067	26.64
Soltu.DM.11G000190		oligopeptide transporter	2.182	1.12532	0.00697885	0.46528	yes	up	6.3	13.38	8.29	14.21	33.31	22.71	9.32333	23.41
Soltu.DM.12G022090		Domain of unknown function (DUF1995)	43.458	5.44155	0.00699184	0.46528	yes	up	0	0	0	0.75	0.09	0.17	0	0.336667
Soltu.DM.08G029290		UDP-D-glucose/UDP-D-galactose 4-epimerase	0.232	-2.10956	0.00700731	0.46528	yes	down	45.35	7.16	20.62	3.89	6.41	11.21	24.3767	7.17
Soltu.DM.02G022930		basic chitinase	0.161	-2.63843	0.00706547	0.46528	yes	down	90.58	14.71	42.53	1.24	7.11	21.57	49.2733	9.97333
Soltu.DM.07G000020		Leucine-rich repeat protein kinase family protein	2.861	1.51646	0.00708375	0.46528	yes	up	2.38	13.9	12.74	29.54	35.75	24.61	9.67333	29.9667
Soltu.DM.11G022180		Polynucleotidyl transferase, ribonuclease H-like superfamily protein	0.451	-1.14983	0.00716206	0.46528	yes	down	29.57	21.45	22.97	10.31	12.81	16.84	24.6633	13.32
Soltu.DM.09G003500		Purple acid phosphatases superfamily protein	0.013	-6.29377	0.0071939	0.46528	yes	down	1.51	0	0.41	0	0	0	0.64	0
Soltu.DM.01G044150		loricrin-related	2.482	1.31142	0.00720714	0.46528	yes	up	1.09	3.88	3.21	4.76	9.75	7.75	2.72667	7.42
Soltu.DM.12G020490		hypothetical protein	2.817	1.49431	0.00721529	0.46528	yes	up	5	8.71	9.51	31.8	9.43	30.76	7.74	23.9967
Soltu.DM.06G014240		Protein of unknown function (DUF1336)	0.257	-1.96194	0.00723888	0.46528	yes	down	1.13	1.14	1.01	0.12	0.45	0.44	1.09333	0.336667
Soltu.DM.04G037830		glutamate receptor 3.3	2.189	1.13015	0.00725829	0.46528	yes	up	1.92	5.69	2.93	8.18	10.7	7.11	3.51333	8.66333
Soltu.DM.10G021570		NB-ARC domain-containing disease resistance protein	2.721	1.44402	0.00729082	0.46528	yes	up	0.4	1.08	0.7	1.53	3.72	1.57	0.726667	2.27333
Soltu.DM.11G026250		P-loop containing nucleoside triphosphate hydrolases superfamily protein	2.437	1.28526	0.00729596	0.46528	yes	up	0.44	1.11	1.17	2.29	1.83	3.09	0.906667	2.40333
Soltu.DM.09G000420		polygalacturonase inhibiting protein	2.912	1.5422	0.00731061	0.46528	yes	up	19.77	104.17	91.04	307.34	152.7	209.74	71.66	223.26
Soltu.DM.09G008770		receptor like protein	0.279	-1.83919	0.00732501	0.46528	yes	down	2.34	0.83	3.63	0.2	2.36	1.57	2.26667	1.37667
Soltu.DM.03G030220		glutathione S-transferase tau	0.115	-3.12625	0.00736359	0.46528	yes	down	118.43	13.91	34.99	0.22	7.14	17.64	55.7767	8.33333
Soltu.DM.07G001290		Tetratricopeptide repeat (TPR)-like superfamily protein	0.494	-1.01763	0.00736375	0.46528	yes	down	129.18	108.52	128.66	48.24	90.61	77.87	122.12	72.24
Soltu.DM.01G022390		Protein kinase superfamily protein	22.268	4.47693	0.00736972	0.46528	yes	up	0	0.03	0	0.43	0.18	0.23	0.01	0.28
Soltu.DM.02G017750		heat shock transcription factor B2A	0.232	-2.11025	0.00739508	0.46528	yes	down	77.58	17.3	26.63	5.16	10.27	20.68	40.5033	12.0367
Soltu.DM.04G030420		conserved hypothetical protein	0.134	-2.9032	0.00739707	0.46528	yes	down	13.68	1.67	5.03	0.13	1.28	2.16	6.79333	1.19
Soltu.DM.03G035640		Homeobox-leucine zipper family protein / lipid-binding START domain-containing protein	3.124	1.64345	0.0074187	0.46528	yes	up	0.54	3.03	1.11	5.99	3.43	6.22	1.56	5.21333
Soltu.DM.10G015470		cytochrome P450, family 72, subfamily A, polypeptide	0.326	-1.61492	0.00743008	0.46528	yes	down	182.31	84.64	158.49	21.59	66.13	81.82	141.813	56.5133
Soltu.DM.08G005670		C2 domain-containing protein / GRAM domain-containing protein	0.014	-6.19334	0.00745719	0.46528	yes	down	2.25	0	1.1	0	0	0	1.11667	0
Soltu.DM.09G022150		conserved hypothetical protein	13.589	3.76441	0.00747351	0.46528	yes	up	0	0	1.78	13.94	6.32	10.15	0.593333	10.1367
Soltu.DM.07G022440		glutathione S-transferase TAU	0.407	-1.29583	0.00754664	0.46528	yes	down	4.9	5.55	6.11	1.55	4.07	2.39	5.52	2.67
Soltu.DM.06G027050		Tetratricopeptide repeat (TPR)-like superfamily protein	2.164	1.11396	0.00757315	0.46528	yes	up	1.13	2.37	2.67	6.28	4.91	3.31	2.05667	4.83333
Soltu.DM.02G020420		aspartic proteinase A1	2.508	1.32671	0.00760924	0.46528	yes	up	2.93	8.73	7.9	9.84	20.51	23.88	6.52	18.0767
Soltu.DM.05G000280		DHHC-type zinc finger family protein	2.981	1.57566	0.00761139	0.46528	yes	up	0.32	1.53	1.37	3.15	2.74	4.39	1.07333	3.42667
Soltu.DM.06G001170		hypothetical protein	0.095	-3.39669	0.00764515	0.46528	yes	down	11.55	2.12	2.63	0	0.4	1.58	5.43333	0.66
Soltu.DM.02G030160		Methylenetetrahydrofolate reductase family protein	0.024	-5.40703	0.00766237	0.46528	yes	down	16.92	0.11	2.86	0	0.31	0.35	6.63	0.22
Soltu.DM.01G041690		RmlC-like cupins superfamily protein	0.009	-6.7321	0.00766749	0.46528	yes	down	3	0.15	0	0	0	0	1.05	0
Soltu.DM.03G003950		cytochrome BC1 synthesis	0.209	-2.257	0.00769954	0.46528	yes	down	55.96	13.88	25.78	1.13	19.57	20.83	31.8733	13.8433
Soltu.DM.08G026960		MATE efflux family protein	0.095	-3.39996	0.0077035	0.46528	yes	down	19.35	4.93	5.26	0	0.3	3.18	9.84667	1.16
Soltu.DM.11G008510		receptor-like protein kinase	0.295	-1.75962	0.0077051	0.46528	yes	down	8.27	3.42	3.64	0.87	2.22	2.62	5.11	1.90333
Soltu.DM.03G022200		heat shock protein 70 (Hsp 70) family protein	0.277	-1.8526	0.00770762	0.46528	yes	down	386.57	90.42	172.72	36.97	98.96	96.76	216.57	77.5633
Soltu.DM.07G019430		Family of unknown function (DUF566)	0.047	-4.4124	0.00770851	0.46528	yes	down	0.69	0.24	0.05	0	0.03	0.03	0.326667	0.02
Soltu.DM.06G001620		Leucine-rich repeat receptor-like protein kinase family protein	0.038	-4.72457	0.00770943	0.46528	yes	down	0.59	0.48	0.13	0	0	0.05	0.4	0.0166667
Soltu.DM.01G026210		hypothetical protein	0.151	-2.73125	0.00774825	0.46528	yes	down	7.69	4.19	4.91	0	1.19	1.92	5.59667	1.03667
Soltu.DM.11G004860		2-oxoglutarate (2OG) and Fe(II)-dependent oxygenase superfamily protein	0.07	-3.84503	0.00787773	0.46528	yes	down	9.43	1.16	0.49	0	0.09	0.93	3.69333	0.34
Soltu.DM.01G004960		hypothetical protein	0.028	-5.16086	0.00788574	1	yes	down	0.69	1.53	1.16	0	0	0	1.12667	0
Soltu.DM.02G019570		cysteine-rich RLK (RECEPTOR-like protein kinase)	0.215	-2.22051	0.00790146	0.46528	yes	down	13.33	3.13	4.29	0.99	2.09	2.94	6.91667	2.00667
Soltu.DM.08G023460		Protein kinase superfamily protein	0.453	-1.14323	0.00790653	0.46528	yes	down	33.56	22.48	30.32	11.53	15.28	19.9	28.7867	15.57
Soltu.DM.07G022210		Heavy metal transport/detoxification superfamily protein	0.333	-1.58737	0.0079359	0.46528	yes	down	69.77	77.79	165.19	14.87	45.53	59.96	104.25	40.12
Soltu.DM.02G030070		glycosyl hydrolase family 81 protein	0.391	-1.35516	0.00794914	0.46528	yes	down	175.7	89.61	240.59	53.54	77.73	104.05	168.633	78.44
Soltu.DM.04G009230		F-box family protein with a domain of unknown function (DUF295)	0.365	-1.45469	0.00800902	0.46528	yes	down	16.01	6.58	14.8	3.78	7.05	5.96	12.4633	5.59667
Soltu.DM.11G022120		F-box family protein	0.169	-2.5682	0.00808209	0.46528	yes	down	104.26	16.5	22.44	2.63	6.01	22.68	47.7333	10.44
Soltu.DM.11G004090		Cotton fibre expressed protein domain containing protein	0.296	-1.75825	0.00809627	0.46528	yes	down	24.76	11.01	30.26	2.51	9.75	11.21	22.01	7.82333
Soltu.DM.12G006820		hypothetical protein	0.238	-2.0687	0.00810463	0.46528	yes	down	2787.96	565.59	1291.12	137.11	665.41	642.24	1548.22	481.587
Soltu.DM.01G030040		metacaspase	0.384	-1.37902	0.00811813	0.46528	yes	down	79.61	35.96	66.91	17.71	31.96	36.07	60.8267	28.58
Soltu.DM.07G016110		Auxin-responsive family protein	0.211	-2.24233	0.0081349	0.46528	yes	down	92.92	18.83	28.86	3.28	14.04	21.44	46.87	12.92
Soltu.DM.09G004290		Nucleotide-diphospho-sugar transferases superfamily protein	6.24	2.64165	0.00813849	0.46528	yes	up	0	0.47	0.08	1.41	1.27	0.97	0.183333	1.21667
Soltu.DM.03G020340		Transducin/WD40 repeat-like superfamily protein	0.408	-1.2924	0.00813967	0.46528	yes	down	25.24	15.73	21.47	5.97	11.51	13.31	20.8133	10.2633
Soltu.DM.10G016100		B-cell receptor-associated 31-like	9.571	3.2587	0.00814326	0.46528	yes	up	0.2	0.2	0	0.59	2.04	1.75	0.133333	1.46
Soltu.DM.02G028250		SKP1/ASK1-interacting protein	0.396	-1.33718	0.00816196	0.46528	yes	down	35.76	16.35	22.31	8.96	13.89	13.7	24.8067	12.1833
Soltu.DM.04G034900		Methyltransferase MT-A70 family protein	2.106	1.07425	0.00820644	0.46528	yes	up	1.2	1.89	1.13	3.23	4.11	2.94	1.40667	3.42667
Soltu.DM.01G000480		NB-ARC domain-containing disease resistance protein	2.031	1.02224	0.00820995	0.46528	yes	up	0.99	1.46	1.36	3.83	2.9	2.33	1.27	3.02
Soltu.DM.12G025140		xyloglucan endotransglucosylase/hydrolase	0.139	-2.85004	0.00822296	0.46528	yes	down	175.61	12.18	69.72	1.27	16.64	28.88	85.8367	15.5967
Soltu.DM.04G013500		Plant protein of unknown function (DUF247)	5.115	2.35486	0.00823387	0.46528	yes	up	0.59	1.92	0.98	4.04	16.45	2.28	1.16333	7.59
Soltu.DM.01G006570		Leucine-rich receptor-like protein kinase family protein	0.143	-2.80737	0.00824859	0.46528	yes	down	17.9	7.02	4.84	0.04	3.36	2.21	9.92	1.87
Soltu.DM.02G006070		BURP domain-containing protein	0.069	-3.85617	0.00825444	0.46528	yes	down	13.74	0.29	2.85	0	0.2	1.33	5.62667	0.51
Soltu.DM.03G026770		myb domain protein	3.955	1.98361	0.00827221	0.46528	yes	up	0.29	4.41	5.14	12.43	17.1	12.07	3.28	13.8667
Soltu.DM.07G016120		Auxin-responsive family protein	0.152	-2.7133	0.0082951	0.46528	yes	down	128.95	17.74	21.94	1.09	11.86	19.96	56.21	10.97
Soltu.DM.08G019670		hypothetical protein	2.047	1.03379	0.00830559	0.46528	yes	up	0.85	2.29	1.69	3.76	3.74	1.65	1.61	3.05
Soltu.DM.11G006920		cationic amino acid transporter	4.63	2.2111	0.00831661	0.46528	yes	up	0.03	0.76	0.89	3.28	1.73	3.13	0.56	2.71333
Soltu.DM.05G020670		Spindle and kinetochore-associated protein 1 domain containing protein	2.332	1.22159	0.00834676	0.46528	yes	up	1.56	2.67	1.38	5.48	4.55	4.41	1.87	4.81333
Soltu.DM.01G033400		AT hook motif DNA-binding family protein	4.801	2.26321	0.00836491	0.46528	yes	up	0.5	2.91	0.82	15.16	3.7	2.02	1.41	6.96
Soltu.DM.10G025370		NDR1/HIN1-like	0.278	-1.84591	0.00839634	0.46528	yes	down	3340.08	781.05	1436.05	284.36	715.48	944.67	1852.39	648.17
Soltu.DM.05G020140		Tetratricopeptide repeat (TPR)-like superfamily protein	6.581	2.71824	0.00840164	0.46528	yes	up	0	0.15	0.28	0.14	0.5	0.14	0.143333	0.26
Soltu.DM.07G022000		xyloglucan endotransglucosylase/hydrolase	0.272	-1.87924	0.00840713	0.46528	yes	down	256.28	52.97	123.05	23.44	66.13	62.6	144.1	50.7233
Soltu.DM.02G023310		conserved hypothetical protein	0.188	-2.41029	0.00841715	0.46528	yes	down	297.48	41.57	167.07	9.47	26.07	83.4	168.707	39.6467
Soltu.DM.01G036110		aminophospholipid ATPase	0.276	-1.85529	0.00843452	0.46528	yes	down	60.83	13.44	22.83	7.08	11.65	15.96	32.3667	11.5633
Soltu.DM.11G015080		no exine formation	0.3	-1.73645	0.00844825	0.46528	yes	down	1.08	2.27	0.97	0.57	0.54	0.37	1.44	0.493333
Soltu.DM.10G018490		Leucine-rich repeat protein kinase family protein	2.553	1.35241	0.00846767	0.46528	yes	up	0.57	1.31	0.88	3.27	3.55	1.29	0.92	2.70333
Soltu.DM.01G022860		Peroxidase superfamily protein	0.215	-2.21621	0.00854914	0.465826	yes	down	3.09	0.59	1.55	0.46	0.72	0.27	1.74333	0.483333
Soltu.DM.01G020050		associated molecule with the SH3 domain of STAM	0.439	-1.18821	0.00854923	0.465826	yes	down	36.97	20.95	31.44	11.06	19.99	16.8	29.7867	15.95
Soltu.DM.01G000240		ARM repeat superfamily protein	0.217	-2.20483	0.00859107	0.465826	yes	down	18.91	7.2	18.53	0.47	5.23	6.14	14.88	3.94667
Soltu.DM.07G013360		sucrose synthase	10.895	3.44562	0.00859934	0.465826	yes	up	0.05	0.32	0.06	1.34	0.02	3.43	0.143333	1.59667
Soltu.DM.05G000760		ureide permease	2.435	1.28412	0.00864947	0.465826	yes	up	1.35	2.13	3.39	5.79	3.99	7.79	2.29	5.85667
Soltu.DM.11G013180		P-loop containing nucleoside triphosphate hydrolases superfamily protein	0.441	-1.18267	0.0088007	0.465826	yes	down	178.72	96.79	159.82	55.18	94.13	84.65	145.11	77.9867
Soltu.DM.10G027550		beta-1,3-glucanase	0.132	-2.92339	0.00888368	0.465826	yes	down	505.72	55.13	81.75	3.49	22.42	85.84	214.2	37.25
Soltu.DM.08G020300		ATP-binding cassette	3.506	1.80992	0.00890312	0.465826	yes	up	8.38	43.4	35.87	82.88	121.91	84.49	29.2167	96.4267
Soltu.DM.12G008740		RING/U-box superfamily protein	0.143	-2.80964	0.00890726	0.465826	yes	down	9.7	1.59	3.93	0.06	0.84	1.98	5.07333	0.96
Soltu.DM.04G005640		TCP family transcription factor	2.802	1.48665	0.00893969	0.465826	yes	up	1.03	5.72	4.48	9.06	8.2	4.82	3.74333	7.36
Soltu.DM.05G005160		hypothetical protein	2.273	1.18444	0.0089554	0.465826	yes	up	0.54	1.84	1.5	3.05	2.99	3.62	1.29333	3.22
Soltu.DM.07G001220		Leucine-rich repeat protein kinase family protein	3.329	1.73506	0.00897221	0.465826	yes	up	1.23	9.86	12.96	31.84	20.88	28.27	8.01667	26.9967
Soltu.DM.09G000200		RmlC-like cupins superfamily protein	0.069	-3.86773	0.00897495	0.465826	yes	down	17.3	0.57	2.34	0.14	0	1.66	6.73667	0.6
Soltu.DM.06G034920		Leucine-rich repeat (LRR) family protein	3.469	1.79437	0.00897868	0.465826	yes	up	0.12	0.43	0.53	1.26	1.01	1.84	0.36	1.37
Soltu.DM.09G031340		RmlC-like cupins superfamily protein	0.15	-2.7359	0.00906187	0.465826	yes	down	124.18	13.26	19.12	1.55	9.52	20.5	52.1867	10.5233
Soltu.DM.04G020510		conserved hypothetical protein	0.239	-2.06661	0.00907856	0.465826	yes	down	11.59	4.75	16.18	0.93	3.37	5.06	10.84	3.12
Soltu.DM.02G017880		Cystathionine beta-synthase (CBS) family protein	0.404	-1.3078	0.00908809	0.465826	yes	down	178.05	71.99	158.33	70.07	59.04	72.57	136.123	67.2267
Soltu.DM.02G019150		S-locus lectin protein kinase family protein	0.338	-1.56471	0.00909483	0.465826	yes	down	33.64	12.99	12.98	5.92	10.99	9.15	19.87	8.68667
Soltu.DM.04G034160		phospholipase A 2A	0.078	-3.68141	0.00910284	0.465826	yes	down	16.21	1.78	0.46	0	1.44	0.62	6.15	0.686667
Soltu.DM.09G000250		Stress induced protein	0.04	-4.66183	0.00910812	0.465826	yes	down	1.47	1.04	0.33	0	0.14	0	0.946667	0.0466667
Soltu.DM.07G018590		S-locus lectin protein kinase family protein	0.421	-1.24794	0.00915163	0.465826	yes	down	1.12	1.06	1.73	0.58	0.88	0.49	1.30333	0.65
Soltu.DM.07G025750		early nodulin-like protein	3.851	1.94506	0.00918156	0.465826	yes	up	3.22	9.17	1.34	8.83	20.22	30.47	4.57667	19.84
Soltu.DM.05G026670		Ankyrin repeat family protein	0.233	-2.10251	0.00926262	0.465826	yes	down	6	4.92	3.39	1.16	2.35	0.68	4.77	1.39667
Soltu.DM.10G010490		Plant protein of unknown function (DUF946)	4.592	2.19899	0.00928818	0.465826	yes	up	0.15	1.03	0.14	1.95	1.31	3.17	0.44	2.14333
Soltu.DM.04G032540		F-box family protein	0.485	-1.04274	0.00929065	0.465826	yes	down	17.39	12.2	21.53	8.57	9.29	11.35	17.04	9.73667
Soltu.DM.03G035890		actin binding protein family	3.254	1.70237	0.00929418	0.465826	yes	up	0.84	7.14	5.31	21.75	13.66	10.82	4.43	15.41
Soltu.DM.01G038100		Phosphoglycerate mutase family protein	0.285	-1.80943	0.00930648	0.465826	yes	down	167.57	73.87	122.27	12.14	45.67	69.45	121.237	42.42
Soltu.DM.05G017050		acireductone dioxygenase	4.068	2.02431	0.00941445	0.465826	yes	up	0.09	0.74	0.69	1.65	3.1	2.24	0.506667	2.33
Soltu.DM.04G031890		alpha/beta-Hydrolases superfamily protein	0.308	-1.69696	0.00942908	0.465826	yes	down	22.28	8.28	8.17	3.29	4.38	7.43	12.91	5.03333
Soltu.DM.01G007680		catalytics;hydrolases	2.603	1.3804	0.00943286	0.465826	yes	up	0.44	1.4	1.3	2.12	4.03	3.01	1.04667	3.05333
Soltu.DM.01G051870		Protein kinase superfamily protein	0.424	-1.23686	0.00944989	0.465826	yes	down	25.93	19.73	21.83	7.17	10.26	16.56	22.4967	11.33
Soltu.DM.04G030360		basic helix-loop-helix (bHLH) DNA-binding superfamily protein	19.856	4.31151	0.00945224	1	yes	up	0	0	0.03	0.29	0.35	0.22	0.01	0.286667
Soltu.DM.07G000270		S-locus lectin protein kinase family protein	0.073	-3.76913	0.00948053	0.465826	yes	down	1.89	0.25	0.48	0	0.2	0.07	0.873333	0.09
Soltu.DM.06G003080		Plant protein of unknown function (DUF828)	2.984	1.57745	0.00950252	0.465826	yes	up	0.84	5.07	4.27	12.04	7.93	13.34	3.39333	11.1033
Soltu.DM.09G020220		Bax inhibitor-1 family protein	0.432	-1.21168	0.0095148	0.465826	yes	down	560.07	328.16	536.8	154.29	365.57	235.75	475.01	251.87
Soltu.DM.08G024750		GRAM domain family protein	0.375	-1.41465	0.0095183	0.465826	yes	down	795.51	401.59	684.35	136.94	344.56	377.89	627.15	286.463
Soltu.DM.06G030230		serine carboxypeptidase-like	3.746	1.90516	0.00953891	0.465826	yes	up	0.12	1.5	1.12	3.77	2.54	4.51	0.913333	3.60667
Soltu.DM.09G021040		hypothetical protein	0.093	-3.42326	0.00954546	0.465826	yes	down	15.38	2.68	0.99	0	0.71	1.67	6.35	0.793333
Soltu.DM.08G029740		hypothetical protein	0.001	-10.1233	0.00957344	0.465826	yes	down	10.04	0	1.85	0	0	0	3.96333	0
Soltu.DM.03G036400		Late embryogenesis abundant (LEA) hydroxyproline-rich glycoprotein family	0.364	-1.45897	0.00957485	0.465826	yes	down	742.21	244.94	405.29	216.32	188.15	230.79	464.147	211.753
Soltu.DM.01G048590		Leucine-rich repeat (LRR) family protein	0.025	-5.34124	0.00961916	0.465826	yes	down	0.38	0	0.73	0	0	0.03	0.37	0.01
Soltu.DM.06G014010		P-loop containing nucleoside triphosphate hydrolases superfamily protein	0.298	-1.74843	0.00962859	0.465826	yes	down	59.6	16.63	18.41	9.2	11.71	15.46	31.5467	12.1233
Soltu.DM.01G041620		AAA-type ATPase family protein	2.226	1.1545	0.00964913	0.465826	yes	up	0.38	1.05	0.83	1.49	1.85	2.27	0.753333	1.87
Soltu.DM.08G029980		YELLOW STRIPE like	2.753	1.46107	0.00968326	0.465826	yes	up	1.6	6.18	1.65	11.23	10.14	7.29	3.14333	9.55333
Soltu.DM.08G000970		ethylene responsive element binding factor	0.205	-2.28609	0.00968708	0.465826	yes	down	70.98	27.73	25.36	1.36	10.67	20.04	41.3567	10.69
Soltu.DM.03G015630		Plant invertase/pectin methylesterase inhibitor superfamily protein	2.419	1.27468	0.00969939	0.465826	yes	up	62.12	128.65	106.34	450.52	190.17	167.14	99.0367	269.277
Soltu.DM.09G015150		formin homology	2.115	1.08038	0.00970312	0.465826	yes	up	2.2	7.22	5.42	10.85	15.11	9.26	4.94667	11.74
Soltu.DM.04G028470		RING/U-box superfamily protein	0.167	-2.58259	0.00975811	0.465826	yes	down	428.77	71.89	86.05	4.03	57.95	66.84	195.57	42.94
Soltu.DM.02G032490		Family of unknown function (DUF716)	0.42	-1.25182	0.00986327	0.465826	yes	down	95.19	50.04	67.14	24.97	39.7	44.62	70.79	36.43
Soltu.DM.01G026640		AGAMOUS-like	0.259	-1.94858	0.0098906	0.465826	yes	down	0.9	1.44	1.7	0.22	0.47	0.5	1.34667	0.396667
Soltu.DM.11G003400		conserved hypothetical protein	0.307	-1.70321	0.00990672	0.465826	yes	down	239.97	87.66	172.36	24.41	64.79	100.35	166.663	63.1833
Soltu.DM.05G021590		Leucine-rich repeat protein kinase family protein	4.393	2.13519	0.00996086	0.465826	yes	up	0.07	1.3	1.46	4.78	2.21	5.89	0.943333	4.29333
Soltu.DM.06G021980		glutamate receptor 2.9	0.156	-2.68097	0.00997886	0.465826	yes	down	6.1	0.82	1.25	0.13	0.59	0.99	2.72333	0.57
Soltu.DM.12G006830		hypothetical protein	0.23	-2.11908	0.0100068	0.465826	yes	down	3377.93	624.37	1480.85	134.95	670.65	837.22	1827.72	547.607
Soltu.DM.02G021680		pleiotropic drug resistance	2.631	1.39555	0.0100089	0.465826	yes	up	0.14	0.25	0.35	0.55	0.72	0.9	0.246667	0.723333
Soltu.DM.01G036640		conserved hypothetical protein	0.136	-2.87652	0.0100109	0.465826	yes	down	774.86	47.1	223.36	6.3	40.4	140.26	348.44	62.32
Soltu.DM.02G029020		KIP-related protein	2.563	1.35774	0.010012	0.465826	yes	up	2.41	5.2	7.4	15.57	8.55	19.08	5.00333	14.4
Soltu.DM.03G005390		heptahelical protein	0.316	-1.66402	0.0100693	0.465826	yes	down	8.75	3.97	6.58	0.96	2.89	3.61	6.43333	2.48667
Soltu.DM.01G011430		KH domain-containing protein / zinc finger (CCCH type) family protein	0.022	-5.47751	0.0100874	1	yes	down	0.08	0.22	1.05	0	0	0	0.45	0
Soltu.DM.10G030130		zinc finger (C3HC4-type RING finger) family protein	2.193	1.13299	0.0100939	0.465826	yes	up	1.08	3.77	2.69	5.74	6.93	5.63	2.51333	6.1
Soltu.DM.10G027460		UDP-glycosyltransferase 73B4	0.26	-1.94236	0.0100954	0.465826	yes	down	47.4	16.2	26.68	2.44	10.59	16.35	30.0933	9.79333
Soltu.DM.02G010690		HAUS augmin-like complex subunit 6 N-terminus domain containing protein	2.034	1.02412	0.0100996	0.465826	yes	up	1.54	3.69	2.58	7.84	5.38	4.79	2.60333	6.00333
Soltu.DM.10G019760		alpha 1,4-glycosyltransferase family protein	0.237	-2.07626	0.0101402	0.465826	yes	down	144.81	25.19	45.45	9.55	20.36	36.56	71.8167	22.1567
Soltu.DM.05G020050		cyclic nucleotide gated channel	0.262	-1.9312	0.0101521	0.465826	yes	down	24.65	8.02	13.08	1.28	6.57	7.39	15.25	5.08
Soltu.DM.11G010260		Leucine-rich repeat protein kinase family protein	0.281	-1.83276	0.0101675	0.465826	yes	down	334.51	102.95	220.37	22.92	97.36	112.25	219.277	77.51
Soltu.DM.08G026470		hypothetical protein	0.19	-2.39547	0.0101729	0.465826	yes	down	99.27	15.55	22.23	5.8	15.04	15.11	45.6833	11.9833
Soltu.DM.04G034830		lysophosphatidyl acyltransferase	0.352	-1.50509	0.0101739	0.465826	yes	down	27.26	8.36	16.52	5.76	8.9	8.49	17.38	7.71667
Soltu.DM.02G020620		KNOX/ELK homeobox transcription factor	4.099	2.03512	0.0101872	0.465826	yes	up	1.88	23.09	4.78	20.09	55.97	53.3	9.91667	43.12
Soltu.DM.01G045900		pathogenesis-related gene	5.797	2.53537	0.0102018	0.465826	yes	up	0.7	11.63	7.17	62.41	4.59	48.66	6.5	38.5533
Soltu.DM.07G015350		conserved hypothetical protein	0.335	-1.57965	0.0102217	0.465826	yes	down	39.55	18.34	20.4	4.94	13.06	14.79	26.0967	10.93
Soltu.DM.02G030670		COBRA-like extracellular glycosyl-phosphatidyl inositol-anchored protein family	2.032	1.02316	0.0102263	0.465826	yes	up	2.16	4.99	6.15	10.57	9.08	10.35	4.43333	10
Soltu.DM.02G010760		Leucine-rich repeat protein kinase family protein	2.883	1.52733	0.010289	0.467017	yes	up	0.15	0.75	0.49	1.59	1.05	1.7	0.463333	1.44667
Soltu.DM.07G022460		glutathione S-transferase TAU	0.279	-1.84099	0.0103239	0.467017	yes	down	195.26	51.13	72.18	27.69	38.4	56.48	106.19	40.8567
Soltu.DM.04G024930		Calcium-binding EF-hand family protein	0.205	-2.28873	0.0103365	0.467017	yes	down	140.1	28.63	73.43	3.07	22.17	37.68	80.72	20.9733
Soltu.DM.03G014650		Protein kinase superfamily protein	2.843	1.5073	0.0103622	0.467017	yes	up	0.22	0.26	0.65	1.32	1.24	1.13	0.376667	1.23
Soltu.DM.06G000470		Protein of unknown function, DUF538	0.083	-3.58751	0.0103791	0.467017	yes	down	0.77	2.05	4.31	0	0.49	0.21	2.37667	0.233333
Soltu.DM.06G033580		ER lumen protein retaining receptor family protein	0.263	-1.92804	0.0103936	0.467017	yes	down	43.37	8.52	10.4	5.77	6.65	9.46	20.7633	7.29333
Soltu.DM.11G026560		C2H2 and C2HC zinc fingers superfamily protein	0.146	-2.77401	0.0104265	0.467017	yes	down	65.95	6.19	10.9	1.99	1.56	12.17	27.68	5.24
Soltu.DM.10G021890		WRKY DNA-binding protein	0.006	-7.41693	0.0104299	0.467017	yes	down	6.52	0	2.77	0	0.07	0	3.09667	0.0233333
Soltu.DM.04G002490		DUF4228 domain containing protein	0.307	-1.70418	0.0104755	0.468063	yes	down	106.22	44.89	84.09	10.45	28.45	49.02	78.4	29.3067
Soltu.DM.02G012460		photosystem I subunit F	3.875	1.95405	0.0104997	0.468149	yes	up	0.3	1.66	1.08	5.72	5.79	1.37	1.01333	4.29333
Soltu.DM.01G021970		Calcium-dependent lipid-binding (CaLB domain) family protein	0.321	-1.64123	0.0105457	0.469205	yes	down	545.97	180.97	218.87	73.38	134.87	177.06	315.27	128.437
Soltu.DM.12G003710		nucleotide binding protein	0.468	-1.0967	0.0105998	0.470619	yes	down	60.46	40.68	54.48	15.62	31.93	31.17	51.8733	26.24
Soltu.DM.08G025200		Bifunctional inhibitor/lipid-transfer protein/seed storage 2S albumin superfamily protein	5.854	2.54933	0.0106645	0.471364	yes	up	0.14	2.21	0.61	13.43	2.61	2.19	0.986667	6.07667
Soltu.DM.01G005380		F-box and associated interaction domains-containing protein	2.857	1.51449	0.0106681	0.471364	yes	up	0.51	0.52	0.38	1.85	1.14	1.65	0.47	1.54667
Soltu.DM.07G005320		S-locus lectin protein kinase family protein	0.341	-1.55091	0.0107043	0.471364	yes	down	1.93	0.86	2.14	0.4	0.94	0.69	1.64333	0.676667
Soltu.DM.02G018090		Toll-Interleukin-Resistance (TIR) domain family protein	0.011	-6.51361	0.0108083	0.473191	yes	down	3.75	0.13	0	0	0	0	1.29333	0
Soltu.DM.02G020160		hypothetical protein	0.337	-1.56873	0.0108152	0.473191	yes	down	271.7	100.89	156.27	44.02	76.3	105.81	176.287	75.3767
Soltu.DM.10G001090		nudix hydrolase homolog	0.251	-1.99332	0.0108979	0.473855	yes	down	2.4	1.8	1.27	0.14	0.75	0.7	1.82333	0.53
Soltu.DM.07G014240		Cysteine proteinases superfamily protein	0.367	-1.44591	0.0109415	0.473855	yes	down	152.44	54.83	82.41	33.74	44.24	55.68	96.56	44.5533
Soltu.DM.01G040800		Peroxidase superfamily protein	0.025	-5.3067	0.0109595	0.473855	yes	down	3.87	0	0.39	0.15	0	0	1.42	0.05
Soltu.DM.11G003480		GCR2-like	2.203	1.13974	0.0109605	0.473855	yes	up	1.18	3.15	2.5	7.19	4.67	4.88	2.27667	5.58
Soltu.DM.05G021330		white-brown complex homolog protein	0.275	-1.86143	0.0110185	0.473855	yes	down	1.58	19.32	0.49	0.46	0.37	3.01	7.13	1.28
Soltu.DM.01G002170		2-oxoglutarate (2OG) and Fe(II)-dependent oxygenase superfamily protein	0.344	-1.54077	0.0110366	0.473855	yes	down	5.05	3.98	2.17	1.75	1.86	1.41	3.73333	1.67333
Soltu.DM.08G025510		pectin methylesterase inhibitor	2.548	1.34954	0.0110382	0.473855	yes	up	19.16	68.74	45.56	189.33	82.7	101.92	44.4867	124.65
Soltu.DM.02G023400		Eukaryotic aspartyl protease family protein	0.324	-1.62795	0.0110624	0.473855	yes	down	307.29	85.53	117.28	55.63	66.97	88.76	170.033	70.4533
Soltu.DM.04G012750		F-box/RNI-like superfamily protein	2.391	1.25788	0.0110784	0.473855	yes	up	0.78	2.23	1.32	3.55	4.96	3.22	1.44333	3.91
Soltu.DM.01G025960		Auxin efflux carrier family protein	22.635	4.50046	0.0111664	0.473855	yes	up	0.07	0	0.24	0	4.29	0.89	0.103333	1.72667
Soltu.DM.05G002780		PLAC8 family protein	0.12	-3.06447	0.0111684	0.473855	yes	down	6.74	1.01	1.95	0	0.82	0.73	3.23333	0.516667
Soltu.DM.11G009740		NAC (No Apical Meristem) domain transcriptional regulator superfamily protein	0.407	-1.29621	0.0112958	0.473855	yes	down	54.82	26.48	50	13.75	22.79	28.24	43.7667	21.5933
Soltu.DM.03G020240		hypothetical protein	3.521	1.81617	0.0112965	0.473855	yes	up	0.23	2.08	1.65	3.9	3.97	7.05	1.32	4.97333
Soltu.DM.02G016660		ethylene responsive element binding factor	0.122	-3.03511	0.0113136	0.473855	yes	down	245.03	24.3	65.06	0.56	10.34	41.98	111.463	17.6267
Soltu.DM.08G028460		Late embryogenesis abundant (LEA) hydroxyproline-rich glycoprotein family	0.127	-2.97713	0.0113504	0.473855	yes	down	116.45	9.52	18.14	0.33	13.17	12.01	48.0367	8.50333
Soltu.DM.01G005820		F-box family protein	0.331	-1.59474	0.0113587	0.473855	yes	down	134.05	52.35	67.69	16.36	38.92	50.34	84.6967	35.2067
Soltu.DM.02G004650		Late embryogenesis abundant (LEA) hydroxyproline-rich glycoprotein family	0.249	-2.00542	0.0113764	0.473855	yes	down	2912.4	559.73	945.41	185.87	480.28	765.69	1472.51	477.28
Soltu.DM.05G026580		F-box family protein	0.448	-1.15934	0.0113822	0.473855	yes	down	36.41	36.22	94.86	33.69	28.85	22.83	55.83	28.4567
Soltu.DM.01G040290		HIT zinc finger ;PAPA-1-like conserved region	2.27	1.18239	0.0113947	0.473855	yes	up	0.62	0.56	0.64	1.28	2.17	1.41	0.606667	1.62
Soltu.DM.06G019550		conserved hypothetical protein	4.363	2.12523	0.0114114	0.473855	yes	up	0.1	1.48	2.2	5.63	3.18	7.51	1.26	5.44
Soltu.DM.10G015760		cold, circadian rhythm, and rna binding	6.711	2.74652	0.0114168	0.473855	yes	up	0	13.26	16.77	100.86	66.53	47.43	10.01	71.6067
Soltu.DM.03G036080		Calcium-activated chloride channel domain containing protein	3.446	1.78499	0.0114186	0.473855	yes	up	0.36	1.83	1.66	6.34	1.73	5.95	1.28333	4.67333
Soltu.DM.12G026350		Plant invertase/pectin methylesterase inhibitor superfamily protein	0.422	-1.2432	0.0115028	0.473855	yes	down	69.1	42.86	66.97	17.21	48.03	27.93	59.6433	31.0567
Soltu.DM.07G002960		prephenate dehydrogenase family protein	0.411	-1.28349	0.0115343	0.473855	yes	down	50.22	27.89	41.09	11.14	22.26	26.07	39.7333	19.8233
Soltu.DM.01G048000		Protein of unknown function (DUF1645)	0.338	-1.56515	0.0115824	0.473855	yes	down	73.71	24.72	28.01	15.31	16.31	22.67	42.1467	18.0967
Soltu.DM.03G027150		nitrate transporter 1:2	6.552	2.71189	0.0116578	0.473855	yes	up	0	0.1	0.07	1.19	0.63	0.44	0.0566667	0.753333
Soltu.DM.09G018170		vesicle-associated membrane protein	0.363	-1.46065	0.0119309	0.473855	yes	down	734.73	243.47	364.45	168.1	195.68	252.92	447.55	205.567
Soltu.DM.02G019820		methylesterase PCR A	3.109	1.63622	0.0119401	0.473855	yes	up	24.67	108.11	110.03	282.78	106.55	405.51	80.9367	264.947
Soltu.DM.09G001290		glutathione S-transferase TAU	0.238	-2.06838	0.0119483	0.473855	yes	down	390.44	78.64	135.61	18.05	52.85	113.61	201.563	61.5033
Soltu.DM.01G035690		sigma factor binding protein	0.251	-1.99379	0.0119884	0.473855	yes	down	337.3	90.94	176.69	14.1	74.17	104.42	201.643	64.23
Soltu.DM.03G035290		Major facilitator superfamily protein	0.472	-1.08181	0.0120591	0.473855	yes	down	1.89	3.58	3.81	1.18	2.5	1.41	3.09333	1.69667
Soltu.DM.10G021500		Modifier of rudimentary (Mod(r)) protein	0.471	-1.08521	0.012069	0.473855	yes	down	65.29	38.7	57.52	22.75	36.08	33.75	53.8367	30.86
Soltu.DM.01G028710		beta-hexosaminidase	0.252	-1.9862	0.0120708	0.473855	yes	down	34.16	5.32	8.67	6.52	3.67	5.77	16.05	5.32
Soltu.DM.05G009380		hercules receptor kinase	0.456	-1.13412	0.0120783	0.473855	yes	down	57.58	32.15	46.83	23.16	21.18	28.84	45.52	24.3933
Soltu.DM.12G006800		hypothetical protein	0.297	-1.75119	0.0121312	0.473855	yes	down	892.22	231.99	412.86	79.65	269.01	243.7	512.357	197.453
Soltu.DM.01G033920		transmembrane protein-related	0.482	-1.05365	0.0121787	0.473855	yes	down	18.98	11.56	14.13	9.6	8.57	9.85	14.89	9.34
Soltu.DM.03G018650		Trypsin and protease inhibitor domain containing protein	0.215	-2.21553	0.012186	0.473855	yes	down	3.23	0.81	7.22	1.47	1.01	0.9	3.75333	1.12667
Soltu.DM.04G006830		threonine aldolase	0.341	-1.55077	0.0122139	0.473855	yes	down	12.76	5.14	6.33	2	5.4	3.13	8.07667	3.51
Soltu.DM.07G017540		terpene synthase	0.233	-2.1006	0.0122189	0.473855	yes	down	21.14	5.11	9.16	0.82	3.23	6.25	11.8033	3.43333
Soltu.DM.07G001030		Protein of unknown function, DUF593	2.754	1.46131	0.0122565	0.473855	yes	up	0.21	1	0.82	1.72	2.19	2.4	0.676667	2.10333
Soltu.DM.09G003740		Transducin/WD40 repeat-like superfamily protein	0.327	-1.61141	0.0123307	0.473855	yes	down	2.3	1.72	1.68	0.37	1.21	0.72	1.9	0.766667
Soltu.DM.04G020620		hypothetical protein	0.293	-1.76884	0.0123548	0.473855	yes	down	2.19	1.07	2.19	0.56	0.61	0.79	1.81667	0.653333
Soltu.DM.12G009270		Protein kinase family protein with leucine-rich repeat domain	0.028	-5.17179	0.0123915	1	yes	down	0.45	0.12	0.21	0	0	0	0.26	0
Soltu.DM.11G002810		UDP-Glycosyltransferase superfamily protein	0.27	-1.88849	0.0124017	0.473855	yes	down	9.22	2.64	3.21	0.92	1.59	2.72	5.02333	1.74333
Soltu.DM.12G029280		P-loop containing nucleoside triphosphate hydrolases superfamily protein	2.155	1.10764	0.012448	0.473855	yes	up	2.23	10.22	9.61	18.86	16.64	16.68	7.35333	17.3933
Soltu.DM.02G029870		BTB/POZ domain-containing protein At3g50780	2.405	1.26634	0.0124599	0.473855	yes	up	2.17	9.16	6.21	17.26	13.57	15.58	5.84667	15.47
Soltu.DM.05G004640		S-locus lectin protein kinase family protein	0.318	-1.65397	0.01247	0.473855	yes	down	37.94	11.82	16.95	4.29	12.9	10.31	22.2367	9.16667
Soltu.DM.02G003520		conserved hypothetical protein	0.469	-1.0917	0.0124762	0.473855	yes	down	68.24	39.76	68.42	28.45	30.81	39.76	58.8067	33.0067
Soltu.DM.05G024990		actin-11	2.716	1.44152	0.0124816	0.473855	yes	up	0.46	1.78	1.94	3.51	3.25	5.57	1.39333	4.11
Soltu.DM.05G022550		phosphatase 2C5	0.462	-1.11443	0.0125136	0.473855	yes	down	12.3	10.27	8.56	3.96	6.05	7.16	10.3767	5.72333
Soltu.DM.02G028120		cytochrome P450, family 81, subfamily D, polypeptide	0.274	-1.86542	0.0125144	0.473855	yes	down	642.48	188.24	486.71	41.86	145.23	257.74	439.143	148.277
Soltu.DM.04G006520		pentatricopeptide (PPR) repeat-containing protein	3.016	1.59246	0.0125154	0.473855	yes	up	0.16	0.71	0.47	1.35	2.12	1.07	0.446667	1.51333
Soltu.DM.10G022380		Protein of unknown function (DUF567)	0.355	-1.49252	0.0125218	0.473855	yes	down	35.54	26.23	89.77	9.4	27.29	25.53	50.5133	20.74
Soltu.DM.01G017170		CTP synthase family protein	2.863	1.51774	0.0125299	0.473855	yes	up	0.35	0.65	0.21	1.42	0.82	1.45	0.403333	1.23
Soltu.DM.03G035440		conserved hypothetical protein	0.493	-1.02156	0.0125428	0.473855	yes	down	73.22	53.36	89.44	32.56	40.69	52.32	72.0067	41.8567
Soltu.DM.02G010500		D6 protein kinase like	2.7	1.43307	0.0125693	0.473855	yes	up	0.55	3.27	3.26	6.43	6.44	7.65	2.36	6.84
Soltu.DM.03G011450		PHE ammonia lyase	0.455	-1.13644	0.012575	0.473855	yes	down	81	119.62	75.98	24.43	63.63	59.33	92.2	49.13
Soltu.DM.01G038070		Protein of unknown function (DUF3049)	0.332	-1.59179	0.0125972	0.473855	yes	down	7.15	3.94	6.52	0.83	3.63	2.96	5.87	2.47333
Soltu.DM.05G021160		uncoupling protein	0.413	-1.27616	0.0126313	0.473855	yes	down	2.13	4.34	7.26	1.47	2.65	2.25	4.57667	2.12333
Soltu.DM.03G025010		S-adenosyl-L-methionine-dependent methyltransferases superfamily protein	5.785	2.53221	0.0126381	0.473855	yes	up	0.12	0.06	0.14	0.69	0.64	0.89	0.106667	0.74
Soltu.DM.06G000110		Tetratricopeptide repeat (TPR)-like superfamily protein	5.573	2.4784	0.0126434	0.473855	yes	up	0	0.24	0.82	1.61	1.93	2.75	0.353333	2.09667
Soltu.DM.12G011100		early nodulin-like protein	10.559	3.40045	0.012661	0.473855	yes	up	0	1.76	0.28	7.14	0.35	14.06	0.68	7.18333
Soltu.DM.02G032290		Putative membrane lipoprotein	8.95	3.16184	0.0126746	0.473855	yes	up	0	0.45	0.25	2.85	0.31	3.36	0.233333	2.17333
Soltu.DM.10G009910		conserved hypothetical protein	3.672	1.87662	0.0127414	0.473855	yes	up	0.19	0.18	0.5	0.69	1.57	1.5	0.29	1.25333
Soltu.DM.05G004810		Chaperone DnaJ-domain superfamily protein	0.318	-1.65341	0.0127438	0.473855	yes	down	41.41	30.13	39.4	3.37	25.89	14.24	36.98	14.5
Soltu.DM.02G004770		Disease resistance protein (CC-NBS-LRR class) family	5.439	2.44332	0.0127666	0.473855	yes	up	0	0.15	0.1	0.4	0.83	0.27	0.0833333	0.5
Soltu.DM.06G000920		hypothetical protein	0.029	-5.10845	0.0128105	1	yes	down	0.28	0.14	0.58	0	0	0	0.333333	0
Soltu.DM.01G014440		SRP72 RNA-binding domain	0.164	-2.60997	0.01288	0.473855	yes	down	1.71	0.84	2.42	0.43	0.55	0	1.65667	0.326667
Soltu.DM.02G029430		SKU5 similar	2.145	1.10091	0.0129047	0.473855	yes	up	20.37	35.81	44.71	117.01	52.46	70.87	33.63	80.1133
Soltu.DM.03G032520		GDP-D-mannose 4,6-dehydratase	0.397	-1.33438	0.0129866	0.473855	yes	down	169.33	62.21	122.73	43.16	68.8	65.48	118.09	59.1467
Soltu.DM.04G028750		hypothetical protein	0.249	-2.00711	0.0130345	0.473855	yes	down	45.62	11.64	41.74	2.53	10.91	16.95	33	10.13
Soltu.DM.04G001370		basic helix-loop-helix (bHLH) DNA-binding superfamily protein	3.034	1.60145	0.0130921	0.473855	yes	up	0.5	4.07	3.3	6.33	8.94	10.42	2.62333	8.56333
Soltu.DM.10G022900		PAR1 protein	0.223	-2.16333	0.0130995	0.473855	yes	down	2079.18	407.9	660.42	57.16	428.6	445.27	1049.17	310.343
Soltu.DM.03G031870		mitogen-activated protein kinase kinase kinase	0.409	-1.29057	0.0131439	0.473855	yes	down	9.86	9.14	14.3	2.23	7.65	6.2	11.1	5.36
Soltu.DM.10G014410		basic pathogenesis-related protein	8.906	3.15475	0.0131567	0.473855	yes	up	0.06	0.18	1.21	9.28	5.73	1.09	0.483333	5.36667
Soltu.DM.10G020810		Heavy metal transport/detoxification superfamily protein	0.24	-2.05622	0.0131602	0.473855	yes	down	103.18	28.35	46.03	5.58	10.62	36.93	59.1867	17.71
Soltu.DM.03G000830		chlorophyll A/B binding protein	3.773	1.91581	0.0131926	0.473855	yes	up	0.13	0.58	0.66	1.7	3.23	0.97	0.456667	1.96667
Soltu.DM.01G022220		conserved hypothetical protein	3.105	1.63454	0.013196	0.473855	yes	up	9.73	15.58	18.68	100.67	17.43	33.99	14.6633	50.6967
Soltu.DM.08G028990		glycosyl hydrolase 9C2	3.879	1.95577	0.013222	0.473855	yes	up	0.7	14.05	8.29	34.96	43.23	17.64	7.68	31.9433
Soltu.DM.11G021880		Calcium-binding EF-hand family protein	0.472	-1.08367	0.0132432	0.473855	yes	down	182.75	103.21	180.46	95.05	69.47	81.97	155.473	82.1633
Soltu.DM.04G000010		hypothetical protein	0.273	-1.87431	0.0132467	0.473855	yes	down	2.26	0.88	1.4	0.65	0.95	0.18	1.51333	0.593333
Soltu.DM.05G016630		Cysteine-rich TM module stress tolerance domain containing protein	0.356	-1.49194	0.0132549	0.473855	yes	down	5256.36	1797.23	2924.04	854.77	1593.77	2035.16	3325.88	1494.57
Soltu.DM.12G029850		conserved hypothetical protein	4.059	2.02112	0.0132759	0.473855	yes	up	0.03	0.56	0.48	0.88	1.77	2.01	0.356667	1.55333
Soltu.DM.05G017910		Auxin-responsive family protein	0.327	-1.61289	0.0133122	0.473855	yes	down	418.22	145.41	200.43	46.84	120.41	148.59	254.687	105.28
Soltu.DM.03G029090		cytochrome P450, family 78, subfamily A, polypeptide	8.367	3.06468	0.0133297	0.473855	yes	up	0	0.18	0.67	0.8	6.79	0.58	0.283333	2.72333
Soltu.DM.09G030470		Glycine rich protein family domain containing protein	0.204	-2.29363	0.0133536	0.473855	yes	down	11.28	4.82	12.84	0.17	3.69	3.45	9.64667	2.43667
Soltu.DM.01G002670		syntaxin of plants	0.208	-2.26233	0.01336	0.473855	yes	down	471.93	104.41	209.57	8.35	74.02	126.8	261.97	69.7233
Soltu.DM.07G027830		seed imbibition	0.394	-1.34457	0.0133672	0.473855	yes	down	65.63	40.4	34.67	18.19	37.9	16.24	46.9	24.11
Soltu.DM.12G024030		Pyridoxal phosphate (PLP)-dependent transferases superfamily protein	0.11	-3.17965	0.0133682	0.473855	yes	down	0.76	0.12	0.28	0.03	0.11	0.03	0.386667	0.0566667
Soltu.DM.04G004090		BRI1-like	3.083	1.62423	0.0133713	0.473855	yes	up	0.71	5.73	5.55	8.27	13.98	16.66	3.99667	12.97
Soltu.DM.04G030340		RING/U-box superfamily protein	0.346	-1.53051	0.0133732	0.473855	yes	down	10.87	4.39	7.1	1.55	3.99	4.1	7.45333	3.21333
Soltu.DM.01G042510		Protein of unknown function (DUF679)	0.242	-2.04633	0.0134053	0.473855	yes	down	123.74	25.11	61.07	5.25	21.95	37.45	69.9733	21.55
Soltu.DM.08G029210		hypothetical protein	0.137	-2.8671	0.0134985	0.473855	yes	down	13.63	3.42	3.73	0	2.18	1.66	6.92667	1.28
Soltu.DM.11G004370		Armadillo/beta-catenin repeat family protein / kinesin motor family protein	0.377	-1.40882	0.0134997	0.473855	yes	down	0.97	0.72	0.7	0.35	0.27	0.45	0.796667	0.356667
Soltu.DM.02G028070		Auxin-responsive GH3 family protein	0.289	-1.78907	0.0135157	0.473855	yes	down	234.33	81.45	121.29	16.87	49.4	91.26	145.69	52.51
Soltu.DM.01G040680		GDSL-like Lipase/Acylhydrolase superfamily protein	2.717	1.44224	0.0136109	0.473855	yes	up	0.7	3.4	3.49	4.92	7.8	9.7	2.53	7.47333
Soltu.DM.04G023810		conserved hypothetical protein	12.503	3.64423	0.0136484	0.473855	yes	up	0.02	0.02	0	0.23	0.31	0.09	0.0133333	0.21
Soltu.DM.01G034630		manganese tracking factor for mitochondrial SOD2	0.409	-1.28856	0.0136753	0.473855	yes	down	7.82	3.89	8.22	2.4	3.01	4.33	6.64333	3.24667
Soltu.DM.11G008160		Aminotransferase class-V domain containing protein	0.188	-2.40996	0.0136782	0.473855	yes	down	38.15	5.66	10.45	0.73	3.45	9.07	18.0867	4.41667
Soltu.DM.03G021940		P-loop containing nucleoside triphosphate hydrolases superfamily protein	0.213	-2.23017	0.0136802	0.473855	yes	down	43.34	6.18	8.25	2.21	4.41	9.68	19.2567	5.43333
Soltu.DM.06G009010		expansin A4	3.044	1.60619	0.0137319	0.473855	yes	up	7.72	51.15	23.41	140.39	51.3	75.05	27.4267	88.9133
Soltu.DM.05G023760		phloem protein 2-B12	0.159	-2.65657	0.0137406	0.473855	yes	down	111.37	17.23	23.6	0.76	10.87	19.32	50.7333	10.3167
Soltu.DM.01G024680		DNAJ heat shock family protein	0.324	-1.62603	0.0137582	0.473855	yes	down	114.42	34.02	58.23	13.74	30.84	40.14	68.89	28.24
Soltu.DM.07G028450		NAC domain containing protein	0.26	-1.94466	0.0137611	0.473855	yes	down	5.68	6.79	3.71	0.63	0.77	3.41	5.39333	1.60333
Soltu.DM.05G025220		C2H2-type zinc finger family protein	0.183	-2.44745	0.0137641	0.473855	yes	down	57.08	5.78	15.67	1.79	3.65	13.24	26.1767	6.22667
Soltu.DM.12G028620		HXXXD-type acyl-transferase family protein	4.549	2.18558	0.013768	0.473855	yes	up	0.23	2.59	3.57	15.75	2.61	11.93	2.13	10.0967
Soltu.DM.02G026510		hypothetical protein	0.465	-1.10355	0.0138672	0.473855	yes	down	47.93	35.56	61.13	17.73	34.81	45.02	48.2067	32.52
Soltu.DM.07G002210		zinc finger protein	0.026	-5.26788	0.0138823	1	yes	down	2.42	0.27	1.18	0	0	0	1.29	0
Soltu.DM.04G010490		phosphatidylinositol-4-phosphate 5-kinase	2.342	1.22782	0.01393	0.473855	yes	up	0.73	2.61	2.48	3.36	5.74	5.9	1.94	5
Soltu.DM.10G018290		calmodulin like	0.397	-1.33326	0.0139447	0.473855	yes	down	145.27	75.33	151.58	31.75	58.5	86.43	124.06	58.8933
Soltu.DM.01G051010		Senescence/dehydration-associated protein-related	0.453	-1.14151	0.0139481	0.473855	yes	down	98.2	62.96	166.62	41.21	67.9	65.02	109.26	58.0433
Soltu.DM.10G025380		NDR1/HIN1-like	0.203	-2.304	0.0139636	0.473855	yes	down	226.76	29.41	78.41	5.61	27.32	55.25	111.527	29.3933
Soltu.DM.04G037080		conserved hypothetical protein	0.184	-2.4457	0.0139694	0.473855	yes	down	279.13	24.85	89.11	10.95	12.5	69.03	131.03	30.8267
Soltu.DM.07G022560		glutathione S-transferase TAU	0.335	-1.57748	0.0139698	0.473855	yes	down	720.02	175.08	291.59	150.05	151.28	201.23	395.563	167.52
Soltu.DM.05G016500		Eukaryotic aspartyl protease family protein	0.207	-2.27342	0.0139747	0.473855	yes	down	80.09	12.37	21.1	3.22	5.83	21.26	37.8533	10.1033
Soltu.DM.07G000770		Low temperature and salt responsive protein family	0.497	-1.00774	0.0140024	0.473855	yes	down	391.55	273.92	498.25	212.67	328.3	204.23	387.907	248.4
Soltu.DM.01G028030		glutathione S-transferase TAU	0.334	-1.58231	0.014023	0.473855	yes	down	134.07	49.75	56.2	16	41.99	44.35	80.0067	34.1133
Soltu.DM.04G034690		allene oxide synthase	0.336	-1.57177	0.0140261	0.473855	yes	down	13.67	6.55	9.4	2.11	2.9	7.01	9.87333	4.00667
Soltu.DM.01G045840		conserved hypothetical protein	3.101	1.63282	0.0140657	0.473855	yes	up	0.2	0.7	0.89	2.13	1.25	2.78	0.596667	2.05333
Soltu.DM.08G004770		Calcium-binding EF-hand family protein	2.072	1.05108	0.014069	0.473855	yes	up	1.85	4.11	5.03	7.13	9.01	9.29	3.66333	8.47667
Soltu.DM.01G029090		glutathione S-transferase tau	0.371	-1.42908	0.0140733	0.473855	yes	down	757.5	258.83	502.68	222.85	185.42	307.69	506.337	238.653
Soltu.DM.01G049140		Quinone reductase family protein	0.494	-1.01728	0.0141124	0.473855	yes	down	6.9	7.32	6.76	3.21	6.31	2.92	6.99333	4.14667
Soltu.DM.06G029040		Bifunctional inhibitor/lipid-transfer protein/seed storage 2S albumin superfamily protein	2.784	1.47693	0.0141254	0.473855	yes	up	0.38	2.08	2.11	5.02	4.48	4.49	1.52333	4.66333
Soltu.DM.06G026640		HCO3- transporter family	2.776	1.47289	0.0141255	0.473855	yes	up	4.16	26.86	23.8	41.99	80.22	41.09	18.2733	54.4333
Soltu.DM.01G049560		Major facilitator superfamily protein	0.448	-1.15962	0.0141442	0.473855	yes	down	3.99	2.89	3.59	1.24	1.75	2.6	3.49	1.86333
Soltu.DM.01G038590		NPK1-related protein kinase	3.136	1.64897	0.0141874	0.473855	yes	up	0.1	0.81	0.84	1.43	2.12	2.37	0.583333	1.97333
Soltu.DM.07G001330		UDP-D-glucuronate 4-epimerase	2.021	1.01475	0.0142333	0.473855	yes	up	18.81	40.07	46.48	99.47	56.21	79.47	35.12	78.3833
Soltu.DM.03G027490		RmlC-like cupins superfamily protein	0.067	-3.90332	0.0142382	0.473855	yes	down	7.48	0.44	2.14	0	0	0.85	3.35333	0.283333
Soltu.DM.03G032730		receptor-like kinase	3.221	1.68766	0.0142502	0.473855	yes	up	0.22	1.86	1.99	3.61	3.86	6.44	1.35667	4.63667
Soltu.DM.10G025490		syntaxin of plants	0.446	-1.16415	0.0143272	0.473855	yes	down	73.77	35.43	50.85	25.26	32.52	31.94	53.35	29.9067
Soltu.DM.01G046560		salt tolerance zinc finger	0.263	-1.92583	0.0143302	0.473855	yes	down	92.84	29.32	93.01	4.99	21.78	41.51	71.7233	22.76
Soltu.DM.12G019570		formin homology	4.236	2.08263	0.0143641	0.473855	yes	up	0.04	1.16	1.25	4.28	2.41	4.12	0.816667	3.60333
Soltu.DM.01G042830		2Fe-2S ferredoxin-like superfamily protein	0.049	-4.36082	0.014408	1	yes	down	2.51	2.15	1.04	0	0.35	0	1.9	0.116667
Soltu.DM.07G002540		conserved hypothetical protein	0.423	-1.24033	0.0144296	0.473855	yes	down	103.5	81.85	118.27	22.33	62.43	68.1	101.207	50.9533
Soltu.DM.10G026880		Concanavalin A-like lectin protein kinase family protein	0.226	-2.14357	0.0144307	0.473855	yes	down	3.3	0.55	1.42	0.18	0.69	0.68	1.75667	0.516667
Soltu.DM.01G039730		phloem protein 2-B15	0.292	-1.77607	0.014437	0.473855	yes	down	55.33	17.7	37.48	5.61	9.11	24.63	36.8367	13.1167
Soltu.DM.01G044870		calmodulin	0.175	-2.51557	0.0144473	0.473855	yes	down	82.87	7.91	24.31	2.23	4.43	19.26	38.3633	8.64
Soltu.DM.10G017860		NAC domain containing protein	0.299	-1.74008	0.0144691	0.473855	yes	down	26.82	19.36	24.1	1.55	14.9	9.45	23.4267	8.63333
Soltu.DM.12G007890		osmotin	0.396	-1.33678	0.0145044	0.473855	yes	down	7.43	7.06	6.57	1.53	3.92	4.48	7.02	3.31
Soltu.DM.03G002340		Protein of unknown function (DUF761)	0.22	-2.18256	0.0145176	0.473855	yes	down	35.35	11.02	10.63	0.87	4.19	10.75	19	5.27
Soltu.DM.11G014440		Gibberellin-regulated family protein	0.043	-4.52812	0.0145554	1	yes	down	0.2	2.05	1.8	0	0.19	0	1.35	0.0633333
Soltu.DM.03G018430		Kunitz family trypsin and protease inhibitor protein	0.232	-2.10805	0.0145584	0.473855	yes	down	6778.79	951.4	1760.35	744.83	424.66	1676.25	3163.51	948.58
Soltu.DM.11G024920		NB-ARC domain-containing disease resistance protein	0.479	-1.06111	0.0145991	0.473855	yes	down	107.54	72.86	127.96	38.37	70.56	62.46	102.787	57.13
Soltu.DM.10G016190		Leucine-rich repeat (LRR) family protein	0.22	-2.1877	0.0146323	0.473855	yes	down	436.25	60.31	86.86	21.65	47.47	100.54	194.473	56.5533
Soltu.DM.01G019950		Ras-related small GTP-binding family protein	0.493	-1.0218	0.0146522	0.473855	yes	down	165.51	108.38	149.06	61.9	91.26	99.28	140.983	84.1467
Soltu.DM.03G021460		Transducin/WD40 repeat-like superfamily protein	0.414	-1.2725	0.0146564	0.473855	yes	down	27.74	15.18	19.2	5.65	12.17	13.45	20.7067	10.4233
Soltu.DM.06G003660		copper transporter	0.248	-2.01419	0.0147585	0.473855	yes	down	52.93	6.15	13.7	7.03	7.82	9.2	24.26	8.01667
Soltu.DM.07G019710		expansin B3	5.065	2.34066	0.0147738	0.473855	yes	up	0	1.76	0.96	6.23	4	4.21	0.906667	4.81333
Soltu.DM.05G004740		DUF4228 domain containing protein	0.301	-1.73241	0.0147767	0.473855	yes	down	756.34	240.2	215.71	82.93	144.83	240.51	404.083	156.09
Soltu.DM.10G029560		patatin-like protein	2.021	1.01526	0.0147842	0.473855	yes	up	7.11	10.18	9.39	23.15	12.59	25.23	8.89333	20.3233
Soltu.DM.09G022060		Pollen Ole e 1 allergen and extensin family protein	30.923	4.9506	0.0148537	1	yes	up	0	0	0	2.51	5.33	0.6	0	2.81333
Soltu.DM.11G003570		3-deoxy-D-arabino-heptulosonate 7-phosphate synthase	5.063	2.33993	0.0148879	0.473855	yes	up	0.16	0.17	0.06	0.66	1.4	0.31	0.13	0.79
Soltu.DM.01G030410		PRA1 (Prenylated rab acceptor) family protein	0.288	-1.79809	0.0148927	0.473855	yes	down	83.78	29.88	73.84	5.35	40.42	23.06	62.5	22.9433
Soltu.DM.06G013790		Plant invertase/pectin methylesterase inhibitor superfamily	5.214	2.38244	0.0149575	0.473855	yes	up	0.12	6.62	3.86	34.66	8.15	14.08	3.53333	18.9633
Soltu.DM.08G024000		FAD/NAD(P)-binding oxidoreductase family protein	0.247	-2.01461	0.0149731	0.473855	yes	down	242.05	59.85	79.96	11.12	34.79	74.96	127.287	40.29
Soltu.DM.06G011440		RING/U-box superfamily protein	4.843	2.27593	0.0150081	0.473855	yes	up	0	0.22	0.41	1.15	1.03	1.09	0.21	1.09
Soltu.DM.04G002100		conserved hypothetical protein	0.298	-1.7483	0.0150306	0.473855	yes	down	31.73	8.49	16.85	4.5	4.41	12.15	19.0233	7.02
Soltu.DM.11G008120		Glycosyl hydrolases family 18 domain containing protein	0.119	-3.07394	0.0150811	0.473855	yes	down	1.07	0.43	1.84	0	0.2	0.27	1.11333	0.156667
Soltu.DM.10G000030		DUF4228 domain containing protein	5.842	2.54658	0.0151285	0.473855	yes	up	0.19	0.53	0.07	1.78	0.31	2.87	0.263333	1.65333
Soltu.DM.03G004580		Peptidase M50B-like domain containing protein	0.424	-1.23791	0.015144	0.473855	yes	down	24.14	13.49	18.78	5.77	10.87	12.43	18.8033	9.69
Soltu.DM.03G000460		Sec23/Sec24 protein transport family protein	0.017	-5.85368	0.0151961	0.473855	yes	down	0	2.72	0.56	0	0	0	1.09333	0
Soltu.DM.09G005200		Pectin lyase-like superfamily protein	6.542	2.70972	0.0152033	0.473855	yes	up	0	4.7	3.64	23.07	10.2	22.6	2.78	18.6233
Soltu.DM.11G008890		conserved hypothetical protein	3.517	1.81417	0.0152294	0.473855	yes	up	0.19	1.25	1	3.58	1.96	3.77	0.813333	3.10333
Soltu.DM.06G026190		NAD(P)-binding Rossmann-fold superfamily protein	0.275	-1.86241	0.0152511	0.473855	yes	down	98.49	24.67	26.97	9.18	14.52	29.5	50.0433	17.7333
Soltu.DM.06G025650		soluble N-ethylmaleimide-sensitive factor adaptor protein	0.349	-1.52067	0.0152883	0.473855	yes	down	216.46	71	128.91	29.45	71.03	81.63	138.79	60.7033
Soltu.DM.10G005810		Fatty acid/sphingolipid desaturase	0.4	-1.32243	0.0153008	0.473855	yes	down	86.34	35.23	64.03	18.65	34.33	38.59	61.8667	30.5233
Soltu.DM.03G021640		conserved hypothetical protein	0.308	-1.70019	0.0153023	0.473855	yes	down	55	37.98	70.68	4	31.55	25.78	54.5533	20.4433
Soltu.DM.04G033890		UDP-glucose:flavonoid 3-o-glucosyltransferase	6.114	2.61222	0.0153087	0.473855	yes	up	0	0.08	0.15	0.6	0.38	0.56	0.0766667	0.513333
Soltu.DM.12G030170		Plant protein of unknown function (DUF641)	0.286	-1.80788	0.0153276	0.473855	yes	down	6.42	2.31	10.9	0.77	2.24	3.56	6.54333	2.19
Soltu.DM.05G004660		Cupredoxin superfamily protein	2.491	1.3167	0.0153431	0.473855	yes	up	6.9	25.8	34.94	53.19	48.74	78.22	22.5467	60.05
Soltu.DM.11G006490		ferredoxin	0.447	-1.16031	0.0153492	0.473855	yes	down	35.82	22.37	29.52	9.57	18.66	19.47	29.2367	15.9
Soltu.DM.11G009390		F-box family protein with a domain of unknown function (DUF295)	0.047	-4.40485	0.0153526	1	yes	down	0.36	0.25	0.11	0	0.05	0	0.24	0.0166667
Soltu.DM.10G019260		prenylated RAB acceptor 1.B4	0.418	-1.25769	0.0153837	0.473855	yes	down	332.48	185.57	356.6	72.69	191.52	178.56	291.55	147.59
Soltu.DM.06G010960		potassium transporter	3.58	1.83998	0.0154116	0.473855	yes	up	0.8	8.22	8.89	29.31	10.05	25.75	5.97	21.7033
Soltu.DM.11G020040		MATE efflux family protein	4.245	2.0857	0.0154277	0.473855	yes	up	0.18	1.41	1.1	1.43	9.57	1.94	0.896667	4.31333
Soltu.DM.06G013540		phosphatase-related	0.437	-1.19373	0.0154381	0.473855	yes	down	50.99	37.07	40.48	11.06	28.1	28.24	42.8467	22.4667
Soltu.DM.06G000860		NB-ARC domain-containing disease resistance protein	3.07	1.61844	0.0154807	0.473855	yes	up	0.27	0.79	1.03	2.53	7.32	3.76	0.696667	4.53667
Soltu.DM.07G022680		ROP interactive partner	2.831	1.50119	0.015481	0.473855	yes	up	0.51	1.85	2	3.94	2.44	6.71	1.45333	4.36333
Soltu.DM.06G028340		Pathogenesis-related thaumatin superfamily protein	33.289	5.05697	0.0154924	1	yes	up	0	0	0	0.09	0.19	0.69	0	0.323333
Soltu.DM.12G004770		Protein of unknown function (DUF594)	0.346	-1.5317	0.0155933	0.473855	yes	down	12.25	7.81	6.27	1.31	5.88	4.22	8.77667	3.80333
Soltu.DM.08G019140		Protein of unknown function (DUF_B2219) domain containing protein	3.559	1.83166	0.015602	0.473855	yes	up	2.71	2.65	7.26	14.2	4.02	30.75	4.20667	16.3233
Soltu.DM.07G016430		glycosyl hydrolase 9B8	3.018	1.5936	0.0156064	0.473855	yes	up	0.26	1.04	0.39	2.08	1.23	2.24	0.563333	1.85
Soltu.DM.04G021930		Cupredoxin superfamily protein	0.285	-1.81345	0.0156166	0.473855	yes	down	173.19	44.94	74.73	12.08	37.15	57.02	97.62	35.4167
Soltu.DM.10G002050		Calcium-binding EF-hand family protein	0.405	-1.30505	0.0156255	0.473855	yes	down	58.68	35.06	73.66	13.23	28.42	39.69	55.8	27.1133
Soltu.DM.09G024650		Bifunctional inhibitor/lipid-transfer protein/seed storage 2S albumin superfamily protein	0.164	-2.60994	0.0156349	0.473855	yes	down	3334.07	310.21	815.55	40	173.34	733.59	1486.61	315.643
Soltu.DM.11G007330		NB-ARC domain-containing disease resistance protein	2.515	1.33051	0.0156663	0.473855	yes	up	0.17	0.43	0.6	0.93	1.01	1.39	0.4	1.11
Soltu.DM.02G030640		PLC-like phosphodiesterases superfamily protein	0.238	-2.0736	0.0157365	0.473855	yes	down	3.73	0.85	3.22	0.48	1.24	1.29	2.6	1.00333
Soltu.DM.08G006350		hypothetical protein	0.159	-2.64841	0.0157402	0.473855	yes	down	6.87	1.54	1.13	0.33	0.91	0.8	3.18	0.68
Soltu.DM.11G022280		Late embryogenesis abundant (LEA) hydroxyproline-rich glycoprotein family	0.377	-1.40781	0.0157472	0.473855	yes	down	162.54	70.03	253.29	42.29	73.09	101.07	161.953	72.15
Soltu.DM.05G023770		F-box family protein	0.192	-2.3802	0.0157748	0.473855	yes	down	5.92	1.24	1.99	0.1	1.14	1.08	3.05	0.773333
Soltu.DM.01G041270		germin-like protein	0.302	-1.72886	0.0157949	0.473855	yes	down	688.81	178.62	244.92	76.55	126.3	226.58	370.783	143.143
Soltu.DM.12G011650		O-Glycosyl hydrolases family 17 protein	4.622	2.20857	0.0157972	0.473855	yes	up	0.38	8.25	5.85	29.22	6.01	33.01	4.82667	22.7467
Soltu.DM.01G001940		hypothetical protein	16.974	4.08524	0.0158063	0.473855	yes	up	0	0	0.14	0.73	0.27	1.93	0.0466667	0.976667
Soltu.DM.01G028580		conserved hypothetical protein	0.136	-2.87339	0.0158366	0.473855	yes	down	9.43	2.47	2.98	0	0.66	1.91	4.96	0.856667
Soltu.DM.04G006450		NB-ARC domain-containing disease resistance protein	3.071	1.61858	0.015862	0.473855	yes	up	0.07	0.45	0.34	0.73	1.35	0.81	0.286667	0.963333
Soltu.DM.09G001440		glutathione S-transferase TAU	0.149	-2.74274	0.0158885	0.473855	yes	down	15.68	1.42	2.1	0.6	0.65	2.83	6.4	1.36
Soltu.DM.04G034770		inositol polyphosphate 5-phosphatase	0.213	-2.23392	0.0158954	0.473855	yes	down	4.84	2.11	2.03	0.07	0.97	1.36	2.99333	0.8
Soltu.DM.11G021410		hypothetical protein	0.353	-1.50147	0.015911	0.473855	yes	down	108.81	36.61	75.37	17.67	36.38	44.12	73.5967	32.7233
Soltu.DM.07G025400		formin homology5	5.545	2.47132	0.0159216	0.473855	yes	up	0	0.15	0.17	0.39	1.31	0.34	0.106667	0.68
Soltu.DM.10G021990		myb-related protein	3.232	1.69229	0.0159483	0.473855	yes	up	0.75	7.37	6.76	11.14	29.17	11.38	4.96	17.23
Soltu.DM.03G013630		RING/U-box superfamily protein	0.432	-1.20926	0.0159805	0.473855	yes	down	13.63	7.88	15.66	3.76	9.69	6.08	12.39	6.51
Soltu.DM.02G001220		S-locus lectin protein kinase family protein	0.367	-1.44794	0.0160473	0.473855	yes	down	21.34	8.26	10.42	3.53	7.5	7.58	13.34	6.20333
Soltu.DM.07G027120		conserved hypothetical protein	0.291	-1.7805	0.0160576	0.473855	yes	down	27.01	9.86	27.57	2.19	14.98	6.63	21.48	7.93333
Soltu.DM.09G031520		hypothetical protein	0.393	-1.34919	0.016059	0.473855	yes	down	2631.7	1063.11	2397.17	576.06	967.91	1370.23	2030.66	971.4
Soltu.DM.02G034230		Ferritin/ribonucleotide reductase-like family protein	0.254	-1.97658	0.0161602	0.473855	yes	down	204.93	31.78	61.31	16.85	25.14	56.35	99.34	32.78
Soltu.DM.03G037580		MAP kinase kinase	0.489	-1.03334	0.0162219	0.473855	yes	down	77.74	51.96	77.54	26.55	46.48	48.38	69.08	40.47
Soltu.DM.03G021080		Transducin family protein / WD-40 repeat family protein	2.97	1.57027	0.0162377	0.473855	yes	up	0.61	1.05	1.54	3.6	1.32	5.47	1.06667	3.46333
Soltu.DM.01G045660		fatty acid amide hydrolase	3.257	1.70362	0.0162436	0.473855	yes	up	0.23	0.19	0.49	1.27	1.62	0.61	0.303333	1.16667
Soltu.DM.05G003410		Protein kinase superfamily protein	0.154	-2.69466	0.0162664	0.473855	yes	down	7.71	1.13	0.47	0.17	0.48	0.86	3.10333	0.503333
Soltu.DM.08G024170		ethylene responsive element binding factor	0.392	-1.34985	0.0162673	0.473855	yes	down	7.09	5.96	9.49	1.73	2.97	5.54	7.51333	3.41333
Soltu.DM.01G048200		GDSL-like Lipase/Acylhydrolase superfamily protein	0.154	-2.7025	0.016339	0.473855	yes	down	2.1	0.82	0.36	0.06	0.44	0.17	1.09333	0.223333
Soltu.DM.09G009300		prenylated RAB acceptor 1.B4	0.468	-1.09465	0.0163424	0.473855	yes	down	457.79	297.73	679.32	189.41	275.73	330	478.28	265.047
Soltu.DM.04G006420		hypothetical protein	4.57	2.19207	0.0163557	0.473855	yes	up	0	1.32	1.05	3.69	5.84	2.76	0.79	4.09667
Soltu.DM.11G025630		NB-ARC domain-containing disease resistance protein	2.032	1.023	0.016362	0.473855	yes	up	1.61	3.35	3.71	7.6	7	5.12	2.89	6.57333
Soltu.DM.11G005680		UDP-Glycosyltransferase superfamily protein	0.433	-1.20677	0.0163672	0.473855	yes	down	46.64	38.82	29.63	11.94	20.06	27.94	38.3633	19.98
Soltu.DM.07G003640		Tetratricopeptide repeat (TPR)-like superfamily protein	2.052	1.03716	0.016379	0.473855	yes	up	79.89	192.88	121.52	388.74	202.1	282.53	131.43	291.123
Soltu.DM.12G028690		Nucleotide/sugar transporter family protein	0.357	-1.48695	0.0163948	0.473855	yes	down	3.29	2.54	1.68	1.15	1.18	0.88	2.50333	1.07
Soltu.DM.07G021660		S-domain-2	0.316	-1.66207	0.0164437	0.473855	yes	down	8.94	1.97	4.94	1.46	1.91	2.93	5.28333	2.1
Soltu.DM.04G027620		Protein kinase superfamily protein	0.495	-1.0143	0.0164895	0.473855	yes	down	48.83	31.52	40.56	18.63	31.42	23.37	40.3033	24.4733
Soltu.DM.02G014910		Leucine-rich repeat transmembrane protein kinase	0.016	-6.00543	0.0165092	0.473855	yes	down	11.01	0	1.18	0	0	0	4.06333	0
Soltu.DM.05G001680		hypothetical protein	0.314	-1.67217	0.016513	0.473855	yes	down	19.45	13.54	52.41	6.38	8.33	19.12	28.4667	11.2767
Soltu.DM.12G022130		mitogen-activated protein kinase kinase kinase	0.035	-4.82308	0.0165266	0.473855	yes	down	1.4	0.27	0.07	0.08	0	0	0.58	0.0266667
Soltu.DM.02G010360		RING/U-box superfamily protein	0.08	-3.64448	0.0165418	0.473855	yes	down	1.88	0.81	0.9	0	0	0.34	1.19667	0.113333
Soltu.DM.01G027100		conserved hypothetical protein	0.476	-1.07247	0.0165756	0.473855	yes	down	47.31	28.34	38.7	19.9	19.27	26.94	38.1167	22.0367
Soltu.DM.06G035110		Ribosomal protein L19e family protein	3.644	1.86551	0.0165862	0.473855	yes	up	0.4	0.61	0.37	2.75	1.76	1.27	0.46	1.92667
Soltu.DM.02G030250		NSP-interacting kinase	3.455	1.78852	0.0165968	0.473855	yes	up	0.15	2.22	2.09	5.14	4.75	6.49	1.48667	5.46
Soltu.DM.04G037260		rho guanyl-nucleotide exchange factor	2.238	1.16192	0.0166453	0.473855	yes	up	1.06	4.46	3.93	7.64	9.09	6.54	3.15	7.75667
Soltu.DM.03G005480		O-Glycosyl hydrolases family 17 protein	3.449	1.78636	0.0166781	0.473855	yes	up	0.09	0.91	1.13	3.11	1.95	2.78	0.71	2.61333
Soltu.DM.02G026540		Translation initiation factor IF2/IF5	0.432	-1.21101	0.0166836	0.473855	yes	down	47.89	39.33	123.58	24.21	39.66	40.05	70.2667	34.64
Soltu.DM.01G037560		Esterase/lipase/thioesterase family protein	2.817	1.49395	0.0166943	0.473855	yes	up	0.1	0.57	0.42	0.9	1.38	1.11	0.363333	1.13
Soltu.DM.08G025830		copper amine oxidase family protein	6.961	2.79932	0.0167173	0.473855	yes	up	0.56	5.55	0	13.13	18.59	17.67	2.03667	16.4633
Soltu.DM.08G015370		Glyoxalase/Bleomycin resistance protein/Dioxygenase superfamily protein	6.13	2.61581	0.0167434	0.473855	yes	up	0.07	0.15	0.16	0.86	0.4	1.34	0.126667	0.866667
Soltu.DM.11G000800		Cupredoxin superfamily protein	3.11	1.63689	0.0167511	0.473855	yes	up	1.64	11.18	13.4	14.53	38.28	35.87	8.74	29.56
Soltu.DM.05G003570		Protein phosphatase 2C family protein	3.128	1.64535	0.0167532	0.473855	yes	up	0.09	0.43	0.73	1.47	1.04	1.73	0.416667	1.41333
Soltu.DM.07G001200		Class I glutamine amidotransferase-like superfamily protein	0.048	-4.38408	0.0167782	0.473855	yes	down	2.88	0.53	0.2	0	0	0.22	1.20333	0.0733333
Soltu.DM.02G026260		hypothetical protein	0.454	-1.14058	0.0168001	0.473855	yes	down	68.45	53.48	39.29	24.91	27.26	36.76	53.74	29.6433
Soltu.DM.01G045470		F-box family protein with a domain of unknown function (DUF295)	0.223	-2.16221	0.0168418	0.473855	yes	down	7.65	2.13	7.32	0.18	2.25	2.29	5.7	1.57333
Soltu.DM.08G004440		BTB/POZ domain with WD40/YVTN repeat-like protein	0.454	-1.13978	0.0168494	0.473855	yes	down	5.22	5.69	4.98	1.39	3.86	3.31	5.29667	2.85333
Soltu.DM.10G004010		targeting protein for XKLP2	5.284	2.40167	0.0168637	0.473855	yes	up	0	0.22	0.22	1.01	0.31	1.1	0.146667	0.806667
Soltu.DM.09G018370		Pectin lyase-like superfamily protein	5.44	2.44356	0.0169321	0.473855	yes	up	0	0.41	0.23	2.09	1.15	0.49	0.213333	1.24333
Soltu.DM.03G000760		translocase of outer membrane 22-V	0.376	-1.41125	0.0169332	0.473855	yes	down	126.75	57.97	78.59	22.67	48.6	54.31	87.77	41.86
Soltu.DM.02G011480		Ankyrin repeat family protein	20.85	4.38201	0.016944	0.473855	yes	up	0.03	0	0	0.05	0.2	0.38	0.01	0.21
Soltu.DM.09G019050		Tetratricopeptide repeat (TPR)-like superfamily protein	0.376	-1.41023	0.0169695	0.473855	yes	down	101.53	37.6	104.44	18.79	45.52	47.68	81.19	37.33
Soltu.DM.02G029910		protein kinase family protein / peptidoglycan-binding LysM domain-containing protein	0.314	-1.67277	0.0169846	0.473855	yes	down	120.85	34.05	70.73	17.22	34.22	50.55	75.21	33.9967
Soltu.DM.12G006810		hypothetical protein	0.282	-1.82749	0.0169954	0.473855	yes	down	1870.59	395.28	826.24	119.19	513.18	506.1	1030.7	379.49
Soltu.DM.12G029830		UDP-Glycosyltransferase superfamily protein	0.389	-1.36112	0.0170067	0.473855	yes	down	222.05	110.17	149.51	33.76	108.23	90.27	160.577	77.42
Soltu.DM.05G005370		Arabinanase/levansucrase/invertase	0.372	-1.42845	0.0170477	0.473855	yes	down	33.51	15.81	25.02	4.7	13.93	15.66	24.78	11.43
Soltu.DM.07G002180		xyloglucan endotransglucosylase/hydrolase	3.298	1.72163	0.0170828	0.473855	yes	up	0.31	0.31	0.75	2.11	1.51	1.62	0.456667	1.74667
Soltu.DM.06G004190		Protein of unknown function (DUF506)	0.351	-1.50903	0.0170849	0.473855	yes	down	43.24	17.04	36.73	5.3	17.35	19.14	32.3367	13.93
Soltu.DM.06G006740		serine carboxypeptidase-like	2.545	1.34792	0.017156	0.473855	yes	up	0.81	3.8	3.49	4.47	10.06	8.18	2.7	7.57
Soltu.DM.09G024550		Protein of unknown function (DUF1677)	8.532	3.0929	0.0171612	0.473855	yes	up	0	0.21	0.15	0.53	0.86	1.99	0.12	1.12667
Soltu.DM.11G016870		Plastid-lipid associated protein PAP / fibrillin family protein	3.204	1.67971	0.0171781	0.473855	yes	up	0.42	0.47	2.38	3.42	3.5	3.72	1.09	3.54667
Soltu.DM.02G021100		receptor serine/threonine kinase, putative	0.116	-3.10268	0.0171847	0.473855	yes	down	9.14	2.5	1.28	0	1.38	0.73	4.30667	0.703333
Soltu.DM.11G008230		Plant invertase/pectin methylesterase inhibitor superfamily	2.828	1.49982	0.0171912	0.473855	yes	up	1.14	3.89	3.77	16.39	6.29	4.5	2.93333	9.06
Soltu.DM.06G013450		beta-carotene hydroxylase	0.475	-1.07307	0.017216	0.473855	yes	down	33.44	27.69	25.39	10.63	16.35	22.1	28.84	16.36
Soltu.DM.11G021210		cellulose synthase-like A02	3.182	1.66972	0.0172808	0.473855	yes	up	2.88	33.08	25.53	93.46	51.72	60.77	20.4967	68.65
Soltu.DM.01G007260		LITAF-like zinc ribbon domain containing protein	0.399	-1.32691	0.0172814	0.473855	yes	down	839.34	278.21	448.09	236.9	271.86	280.59	521.88	263.117
Soltu.DM.06G029980		hypothetical protein	0.463	-1.11216	0.0173124	0.473855	yes	down	22.29	13.01	13.66	9.27	8.69	9.74	16.32	9.23333
Soltu.DM.07G004210		CCT motif family protein	2.101	1.07132	0.0173649	0.473855	yes	up	0.75	0.94	1.52	2.76	2.15	2.48	1.07	2.46333
Soltu.DM.04G007470		conserved hypothetical protein	0.279	-1.84172	0.0173696	0.473855	yes	down	5.32	6.42	1.91	1.47	0.98	2.02	4.55	1.49
Soltu.DM.02G019560		cysteine-rich RLK (RECEPTOR-like protein kinase)	0.086	-3.53783	0.0173854	0.473855	yes	down	1.1	0.71	0.75	0	0	0.25	0.853333	0.0833333
Soltu.DM.04G037140		Cupredoxin superfamily protein	0.324	-1.62581	0.0173963	0.473855	yes	down	3.63	2.08	1.92	0.98	1.68	0.64	2.54333	1.1
Soltu.DM.11G022780		Kiwellin	0.214	-2.22294	0.0174036	0.473855	yes	down	120.31	13.54	23.69	6.19	12.84	29.51	52.5133	16.18
Soltu.DM.11G008290		Transducin/WD40 repeat-like superfamily protein	2.48	1.31013	0.0174366	0.473855	yes	up	0.13	0.43	0.39	0.93	0.88	0.86	0.316667	0.89
Soltu.DM.02G024320		Pectin lyase-like superfamily protein	40.322	5.33351	0.0174725	1	yes	up	0	0	0	1.23	0.11	0.05	0	0.463333
Soltu.DM.07G014660		glycosyltransferase	0.419	-1.25628	0.0174853	0.473855	yes	down	6.53	4.09	5.16	1.39	3.75	2.95	5.26	2.69667
Soltu.DM.07G021360		cytochrome P450, family 72, subfamily A, polypeptide	0.266	-1.9078	0.0175541	0.473855	yes	down	2.24	2.06	10.78	0.99	2.71	1.09	5.02667	1.59667
Soltu.DM.06G031890		Protein of unknown function (DUF3527)	2.405	1.26626	0.0175593	0.473855	yes	up	0.28	0.65	0.61	1.59	1.97	0.76	0.513333	1.44
Soltu.DM.11G001350		SAUR-like auxin-responsive protein family	11.356	3.5054	0.0175838	0.473855	yes	up	0.66	0.14	0.31	14.68	0.17	0.76	0.37	5.20333
Soltu.DM.03G026030		histone deacetylase	0.419	-1.25646	0.0175911	0.473855	yes	down	9.12	5.18	5.63	2.1	4.15	4.03	6.64333	3.42667
Soltu.DM.07G023820		hypothetical protein	0.089	-3.48986	0.0176186	0.473855	yes	down	1.42	1.91	2.61	0	0.8	0	1.98	0.266667
Soltu.DM.06G031040		P-loop containing nucleoside triphosphate hydrolases superfamily protein	2.75	1.45963	0.0176279	0.473855	yes	up	0.12	0.69	0.32	1.19	0.96	1.2	0.376667	1.11667
Soltu.DM.11G013160		low-molecular-weight cysteine-rich	0.017	-5.90517	0.017652	0.473855	yes	down	5.93	0	0.96	0	0	0	2.29667	0
Soltu.DM.10G021850		NB-ARC domain-containing disease resistance protein	2.526	1.33703	0.0176669	0.473855	yes	up	0.08	0.25	0.2	0.41	0.69	0.38	0.176667	0.493333
Soltu.DM.07G027860		amino acid permease	2.077	1.05421	0.0176943	0.473855	yes	up	2.3	3.05	1.77	7.28	5.28	4.14	2.37333	5.56667
Soltu.DM.05G023230		Protein kinase superfamily protein	0.446	-1.16563	0.0178075	0.473855	yes	down	114.16	57.13	82.84	32.86	45.76	58.8	84.71	45.8067
Soltu.DM.10G020790		Heavy metal transport/detoxification superfamily protein	0.28	-1.83437	0.0178221	0.473855	yes	down	103.05	36.17	43.62	6.74	15.78	41.3	60.9467	21.2733
Soltu.DM.06G001150		hypothetical protein	0.008	-6.89792	0.0178484	0.473855	yes	down	2.59	0	0	0	0	0	0.863333	0
Soltu.DM.12G005570		mitogen-activated protein kinase kinase kinase	0.359	-1.47946	0.0179271	0.473855	yes	down	6.97	2.81	3.89	1.6	1.22	2.97	4.55667	1.93
Soltu.DM.09G027420		ammonium transporter 1;1	0.385	-1.37615	0.0179904	0.473855	yes	down	53.53	29.92	30.84	8.46	18.75	26.77	38.0967	17.9933
Soltu.DM.06G033590		ER lumen protein retaining receptor family protein	0.209	-2.25593	0.0180074	0.473855	yes	down	5.49	1.67	2.49	0.18	2.03	0.62	3.21667	0.943333
Soltu.DM.03G018340		hypothetical protein	2.331	1.22073	0.018018	0.473855	yes	up	0.56	1.49	0.56	2.42	2.32	2.09	0.87	2.27667
Soltu.DM.01G021920		vesicle-associated membrane protein	0.402	-1.3131	0.018041	0.473855	yes	down	202.89	78.55	133.75	46.47	64.48	90.69	138.397	67.2133
Soltu.DM.11G007100		NB-ARC domain-containing disease resistance protein	2.946	1.5589	0.0180504	0.473855	yes	up	0.1	2.68	0.99	3.57	6.96	1.76	1.25667	4.09667
Soltu.DM.11G008110		P-loop containing nucleoside triphosphate hydrolases superfamily protein	0.442	-1.17814	0.0180781	0.473855	yes	down	42.99	45.25	75.43	13.49	28.58	40.8	54.5567	27.6233
Soltu.DM.01G046490		conserved hypothetical protein	0.277	-1.85409	0.0181074	0.473855	yes	down	493.35	103.94	304.38	64.22	46.48	195.46	300.557	102.053
Soltu.DM.12G009550		Cytochrome P450 superfamily protein	0.282	-1.82826	0.0181595	0.473855	yes	down	8.21	2.87	2.49	0.65	1.64	2.58	4.52333	1.62333
Soltu.DM.07G009920		alpha/beta-Hydrolases superfamily protein	0.405	-1.30527	0.0181798	0.473855	yes	down	42.42	20.19	44.56	8.87	21.54	21.84	35.7233	17.4167
Soltu.DM.03G011430		UDP-Glycosyltransferase superfamily protein	0.474	-1.0775	0.018186	0.473855	yes	down	224.56	126.33	150.26	74.31	105.57	111.37	167.05	97.0833
Soltu.DM.02G024730		P-loop containing nucleoside triphosphate hydrolases superfamily protein	0.385	-1.37711	0.0181962	0.473855	yes	down	68.12	43.44	102.05	12.28	39.23	45.27	71.2033	32.26
Soltu.DM.03G032080		RING/U-box superfamily protein	0.319	-1.64738	0.0181977	0.473855	yes	down	215.86	158.38	272.22	16.18	96.6	131.17	215.487	81.3167
Soltu.DM.08G024160		ethylene responsive element binding factor	0.21	-2.25062	0.0182003	0.473855	yes	down	409.39	77.26	165.73	8.75	37.17	127.01	217.46	57.6433
Soltu.DM.06G017010		amino acid permease	3.573	1.83729	0.018229	0.473855	yes	up	9.9	179.74	117.68	219.4	530.68	420.86	102.44	390.313
Soltu.DM.06G019560		SPFH/Band 7/PHB domain-containing membrane-associated protein family	0.244	-2.03494	0.0182617	0.473855	yes	down	126.27	14.83	25.4	21.22	10.07	22.53	55.5	17.94
Soltu.DM.07G022060		Carbohydrate-binding X8 domain superfamily protein	5.066	2.34079	0.0182852	0.473855	yes	up	0	0.7	1.79	5.49	3	4.82	0.83	4.43667
Soltu.DM.08G021780		lectin protein kinase family protein	0.38	-1.39432	0.0182914	0.473855	yes	down	19.7	7.79	14.74	3.49	7.93	8.73	14.0767	6.71667
Soltu.DM.06G026730		Protein of Unknown Function (DUF239)	2.51	1.32784	0.0183132	0.473855	yes	up	1.27	6.94	5.97	10.92	11.26	16.04	4.72667	12.74
Soltu.DM.04G027670		Protein of unknown function (DUF3511)	2.475	1.30743	0.0183205	0.473855	yes	up	2.38	8.49	12.08	18.79	18.6	24.95	7.65	20.78
Soltu.DM.02G031740		Protein of unknown function (DUF1666)	0.361	-1.47107	0.018354	0.473855	yes	down	7.71	2.55	5.95	1.25	3.58	2.51	5.40333	2.44667
Soltu.DM.07G019760		conserved hypothetical protein	0.348	-1.52117	0.0184212	0.473855	yes	down	4.11	1.81	4.02	0.76	2.11	1.39	3.31333	1.42
Soltu.DM.10G013030		conserved hypothetical protein	0.436	-1.19892	0.0184436	0.473855	yes	down	426.39	208.77	302.72	104.79	173.62	215.5	312.627	164.637
Soltu.DM.04G022150		Cupredoxin superfamily protein	0.31	-1.69089	0.0185277	0.473855	yes	down	74.62	26.42	32.89	5.82	18.76	27.95	44.6433	17.51
Soltu.DM.03G022700		hypothetical protein	0.376	-1.4126	0.018553	0.473855	yes	down	20.31	20.35	24.47	2.99	12.29	13.71	21.71	9.66333
Soltu.DM.05G021130		AINTEGUMENTA-like	2.381	1.25183	0.0185664	0.473855	yes	up	1.82	5.62	5.39	11.11	6.48	15.4	4.27667	10.9967
Soltu.DM.12G007810		phloem protein 2-A13	0.419	-1.25368	0.0185693	0.473855	yes	down	34.51	20.9	25.74	8.43	17.23	19.19	27.05	14.95
Soltu.DM.04G006460		NB-ARC domain-containing disease resistance protein	5.275	2.39912	0.0185864	0.473855	yes	up	0	0.11	0.24	0.42	0.71	0.95	0.116667	0.693333
Soltu.DM.07G027700		Leucine-rich receptor-like protein kinase family protein	3.278	1.71295	0.0186962	0.473855	yes	up	0.11	0.26	0.14	0.6	0.31	0.94	0.17	0.616667
Soltu.DM.04G005650		conserved hypothetical protein	0.483	-1.04934	0.018736	0.473855	yes	down	131.3	65.58	110.76	62.61	60.32	58.59	102.547	60.5067
Soltu.DM.01G042780		AGAMOUS-like	0.147	-2.77058	0.0187368	0.473855	yes	down	8.85	1.7	7.17	0	1.97	1.41	5.90667	1.12667
Soltu.DM.03G026250		Protein of unknown function (DUF295)	0.035	-4.8311	0.0187762	0.473855	yes	down	1.13	0.07	0.1	0	0.06	0	0.433333	0.02
Soltu.DM.08G014550		Protein kinase family protein with leucine-rich repeat domain	0.166	-2.59362	0.0188156	0.473855	yes	down	16.38	0.76	1.41	0	0.11	1.38	6.18333	0.496667
Soltu.DM.02G023580		ascorbate peroxidase	2.811	1.49086	0.0188188	0.473855	yes	up	1.01	1.21	1.89	1.78	4.76	6.7	1.37	4.41333
Soltu.DM.06G023420		Nucleotide-diphospho-sugar transferases superfamily protein	0.466	-1.10167	0.0188397	0.473855	yes	down	478.38	288.21	406.14	169.14	191.79	300.11	390.91	220.347
Soltu.DM.03G022670		Protein kinase superfamily protein	0.39	-1.35776	0.0188447	0.473855	yes	down	27.29	13.23	18.11	5.06	8.98	13.92	19.5433	9.32
Soltu.DM.11G006990		Double Clp-N motif-containing P-loop nucleoside triphosphate hydrolases superfamily protein	2.481	1.31118	0.0188612	0.473855	yes	up	0.61	2.28	3.08	3.46	7.58	5.35	1.99	5.46333
Soltu.DM.01G008360		Actin cross-linking protein	0.368	-1.4406	0.0189281	0.473855	yes	down	77.47	52.71	89.95	9.72	39.21	47.55	73.3767	32.16
Soltu.DM.01G038130		Phosphoglycerate mutase family protein	0.332	-1.58886	0.0189473	0.473855	yes	down	17.74	5.86	16.09	2.04	6.95	7.41	13.23	5.46667
Soltu.DM.05G010490		Leucine-rich repeat protein kinase family protein	2.339	1.22574	0.0189586	0.473855	yes	up	2.99	12.33	14.61	18.99	33.8	23.97	9.97667	25.5867
Soltu.DM.02G007770		Auxin-responsive GH3 family protein	0.32	-1.64294	0.0191108	0.473855	yes	down	18.08	16.45	46.11	2.23	15.43	12.2	26.88	9.95333
Soltu.DM.06G005820		Seven transmembrane MLO family protein	0.269	-1.89547	0.0191163	0.473855	yes	down	64.09	21.25	27.62	2.65	12.81	22.95	37.6533	12.8033
Soltu.DM.07G000850		MIF4G domain-containing protein / MA3 domain-containing protein	2.201	1.13799	0.019129	0.473855	yes	up	3.57	13.25	8.03	21.45	24.04	11.58	8.28333	19.0233
Soltu.DM.03G030050		RING/U-box superfamily protein	0.377	-1.40834	0.0191628	0.473855	yes	down	24.88	28.2	49.69	4.56	25.31	15.59	34.2567	15.1533
Soltu.DM.07G027910		RNA-binding KH domain-containing protein	0.446	-1.16346	0.0191743	0.473855	yes	down	343.3	159.96	192.51	111.79	150.01	131.43	231.923	131.077
Soltu.DM.06G024250		cinnamoyl coa reductase	0.347	-1.52876	0.0192411	0.473855	yes	down	43.12	14.18	21.5	5.26	16.62	13.17	26.2667	11.6833
Soltu.DM.07G023460		NHL domain-containing protein	2.505	1.32456	0.019267	0.473855	yes	up	1.05	6.28	4.44	8.22	14.28	9.75	3.92333	10.75
Soltu.DM.07G003410		Protein kinase superfamily protein	2.742	1.45535	0.019275	0.473855	yes	up	0.61	3.93	4.84	7.97	9.05	10.54	3.12667	9.18667
Soltu.DM.01G017980		phragmoplast orienting kinesin	2.073	1.05153	0.019298	0.473855	yes	up	0.14	0.27	0.25	0.58	0.46	0.49	0.22	0.51
Soltu.DM.07G025420		kinesin	2.428	1.27973	0.019317	0.473855	yes	up	0.26	1	0.8	2.19	1.3	1.97	0.686667	1.82
Soltu.DM.12G023590		FASCICLIN-like arabinogalactan	0.158	-2.66286	0.0193399	0.473855	yes	down	4.02	0.95	1.41	0	0.67	0.65	2.12667	0.44
Soltu.DM.04G002270		Protein kinase superfamily protein	0.27	-1.88688	0.0193996	0.473855	yes	down	2.91	1.03	1.38	0.17	0.73	0.91	1.77333	0.603333
Soltu.DM.03G027120		SPFH/Band 7/PHB domain-containing membrane-associated protein family	0.438	-1.19065	0.0194376	0.473855	yes	down	265.58	121.26	237.49	74.17	111.54	147.11	208.11	110.94
Soltu.DM.06G011700		laccase	11.857	3.56772	0.0194609	0.473855	yes	up	0	0.03	0.03	0.17	0.19	0.42	0.02	0.26
Soltu.DM.10G024710		cytochrome P450, family 76, subfamily G, polypeptide	0.21	-2.25266	0.0194854	0.473855	yes	down	1.14	0.52	0.22	0.08	0.23	0.19	0.626667	0.166667
Soltu.DM.09G001280		glutathione S-transferase TAU	0.257	-1.95829	0.0195001	0.473855	yes	down	296.38	50.83	98.21	19.95	35.17	92.16	148.473	49.0933
Soltu.DM.10G027900		RAD3-like DNA-binding helicase protein	0.248	-2.00906	0.0195958	0.473855	yes	down	0.96	0.33	0.44	0.16	0.15	0.22	0.576667	0.176667
Soltu.DM.10G022870		SOUL heme-binding family protein	0.201	-2.31193	0.019602	0.473855	yes	down	619.03	94.86	289.21	6.67	113.37	142.77	334.367	87.6033
Soltu.DM.02G034300		conserved hypothetical protein	0.418	-1.25873	0.0196201	0.473855	yes	down	176.86	51.15	95.08	11.91	55.58	73.49	107.697	46.9933
Soltu.DM.03G005050		Leucine-rich receptor-like protein kinase family protein	3.977	1.99158	0.01973	0.473855	yes	up	0.06	0.23	0.87	1.71	0.87	2.27	0.386667	1.61667
Soltu.DM.04G031990		S-locus lectin protein kinase family protein	0.462	-1.11385	0.0197339	0.473855	yes	down	34.64	21.08	19.92	10.39	15.96	16.75	25.2133	14.3667
Soltu.DM.07G014790		phytoene desaturation	0.439	-1.18625	0.019778	0.473855	yes	down	21.87	14.27	11.3	5.97	10.17	10.35	15.8133	8.83
Soltu.DM.07G020250		Homeodomain-like transcriptional regulator	2.478	1.30928	0.0197901	0.473855	yes	up	0.62	3.28	1.49	5.44	6.31	2.99	1.79667	4.91333
Soltu.DM.01G042560		Lactoylglutathione lyase / glyoxalase I family protein	7.612	2.92821	0.0198152	0.473855	yes	up	0	1.95	1.02	19.79	1.49	2.11	0.99	7.79667
Soltu.DM.10G027770		IAA-leucine resistant (ILR)-like gene	3.306	1.72516	0.0198159	0.473855	yes	up	0.41	5.27	2.14	5.47	13.88	8.67	2.60667	9.34
Soltu.DM.09G006440		ROP interactive partner	2.629	1.39469	0.0198262	0.473855	yes	up	0.23	0.38	0.36	0.92	0.68	1.27	0.323333	0.956667
Soltu.DM.03G024900		cysteine-rich RLK (RECEPTOR-like protein kinase)	0.355	-1.49451	0.0198281	0.473855	yes	down	10.44	3.74	4.43	2.68	2.61	3.4	6.20333	2.89667
Soltu.DM.11G025970		hypothetical protein	0.482	-1.05229	0.0198544	0.473855	yes	down	244.87	270.4	414.67	88.88	213.44	221.76	309.98	174.693
Soltu.DM.06G014320		C2 domain-containing protein / GRAM domain-containing protein	0.22	-2.18632	0.0198648	0.473855	yes	down	2.14	0.4	1.83	0.38	0.12	0.67	1.45667	0.39
Soltu.DM.04G034170		phospholipase A 2A	0.069	-3.8674	0.0198934	0.473855	yes	down	2.09	0.45	0.12	0	0	0.23	0.886667	0.0766667
Soltu.DM.02G015230		plant U-box	0.464	-1.10637	0.0199092	0.473855	yes	down	34.81	25.75	34.93	9.82	17.83	24.87	31.83	17.5067
Soltu.DM.08G026770		Protein of unknown function (DUF544)	0.491	-1.02705	0.0199351	0.473855	yes	down	30.41	16.67	36.55	14.31	16.27	18.19	27.8767	16.2567
Soltu.DM.01G005200		beta-1,3-glucanase	0.041	-4.59338	0.0199515	0.473855	yes	down	6.37	0.11	0	0	0.21	0.18	2.16	0.13
Soltu.DM.12G006840		hypothetical protein	0.311	-1.68408	0.0199594	0.473855	yes	down	3092.78	826.63	1400.55	254.01	730.2	1072.09	1773.32	685.433
Soltu.DM.11G008380		receptor-like protein kinase	0.317	-1.6554	0.0199781	0.473855	yes	down	17.8	10.17	11.44	1.83	5.49	8.47	13.1367	5.26333
Soltu.DM.05G000240		conserved hypothetical protein	0.44	-1.18582	0.0200672	0.473855	yes	down	92.95	64.97	124.95	22.87	64.18	60.77	94.29	49.2733
Soltu.DM.03G009600		DNA-binding protein, putative	4.874	2.28507	0.0201653	0.473855	yes	up	0	1.62	1.65	7.51	7.58	2.1	1.09	5.73
Soltu.DM.10G024730		cytochrome P450, family 76, subfamily G, polypeptide	0.174	-2.51899	0.020182	0.473855	yes	down	61.45	7.81	8.71	0.57	5.96	11.75	25.99	6.09333
Soltu.DM.03G016270		subtilase 1.3	6.333	2.6629	0.0202227	0.473855	yes	up	0.02	0.1	0.3	0.71	0.11	1.97	0.14	0.93
Soltu.DM.04G035810		basic helix-loop-helix (bHLH) DNA-binding superfamily protein	2.875	1.52345	0.0202415	0.473855	yes	up	0.25	2.05	1.04	2.55	3.53	2.58	1.11333	2.88667
Soltu.DM.02G033570		RING domain ligase1	0.492	-1.02373	0.0203012	0.473855	yes	down	97.77	54.08	100.86	43.58	48.99	57.6	84.2367	50.0567
Soltu.DM.03G023410		Heavy metal transport/detoxification superfamily protein	0.481	-1.05667	0.020304	0.473855	yes	down	256.46	152.54	139.62	114.96	116.32	95.56	182.873	108.947
Soltu.DM.02G006310		cytochrome BC1 synthesis	0.378	-1.40374	0.0203112	0.473855	yes	down	40.18	16.77	47.27	7.16	17.51	22.08	34.74	15.5833
Soltu.DM.03G017470		single-stranded DNA endonuclease family protein	4.888	2.2893	0.0203333	0.473855	yes	up	0	0.17	0.13	0.43	0.5	0.65	0.1	0.526667
Soltu.DM.01G038320		RING/U-box superfamily protein	0.454	-1.13829	0.020361	0.473855	yes	down	28.08	14.81	28.3	8.12	15.05	15.87	23.73	13.0133
Soltu.DM.07G004760		subtilisin-like serine protease	2.743	1.45562	0.020395	0.473855	yes	up	0.56	4.59	3.27	10.6	7.93	6.23	2.80667	8.25333
Soltu.DM.02G024530		beta-galactosidase	4.171	2.06041	0.0204664	0.473855	yes	up	0.06	2.04	1.29	6.74	2.59	5.23	1.13	4.85333
Soltu.DM.11G021070		magnesium (Mg) transporter	3.833	1.93843	0.0204715	0.473855	yes	up	0.04	0.17	0.16	0.41	0.62	0.46	0.123333	0.496667
Soltu.DM.03G017800		cytochrome P450, family 715, subfamily A, polypeptide	0.174	-2.52646	0.0204967	0.473855	yes	down	1.61	0.54	0.9	0	0.37	0.3	1.01667	0.223333
Soltu.DM.12G028090		RING membrane-anchor	0.339	-1.56112	0.0205309	0.473855	yes	down	35.03	18.26	28.45	3.04	13.78	16.98	27.2467	11.2667
Soltu.DM.07G022220		Heavy metal transport/detoxification superfamily protein	0.346	-1.53214	0.0205351	0.473855	yes	down	30.75	35.5	87.85	5.72	25.38	29.49	51.3667	20.1967
Soltu.DM.03G032450		Integrase-type DNA-binding superfamily protein	2.297	1.19963	0.0205452	0.473855	yes	up	12.48	49.61	50.77	109.64	66.26	103.02	37.62	92.9733
Soltu.DM.04G018760		Expressed protein	0.488	-1.03371	0.0205459	0.473855	yes	down	57.66	28.72	49.42	25.19	28.97	26.13	45.2667	26.7633
Soltu.DM.03G037120		lipoxygenase	0.38	-1.3961	0.0205479	0.473855	yes	down	43.76	20.19	32.45	7.54	12.49	24.27	32.1333	14.7667
Soltu.DM.02G001580		cytochrome P450, family 86, subfamily B, polypeptide	0.125	-2.99664	0.0205529	0.473855	yes	down	0.87	0.15	0.2	0.03	0.04	0.13	0.406667	0.0666667
Soltu.DM.11G007960		ARM repeat superfamily protein	0.167	-2.58073	0.0205929	0.473855	yes	down	23.47	6.71	7.7	0.04	3.99	4.24	12.6267	2.75667
Soltu.DM.09G024030		carboxyesterase	0.281	-1.83337	0.0206308	0.473855	yes	down	48.07	11.53	13	3.01	13.69	10.16	24.2	8.95333
Soltu.DM.12G007860		osmotin	0.316	-1.66295	0.0206365	0.473855	yes	down	71.19	34.54	53.28	5.29	23.01	36.61	53.0033	21.6367
Soltu.DM.06G020750		P-loop containing nucleoside triphosphate hydrolases superfamily protein	0.24	-2.06041	0.0207297	0.473855	yes	down	6.01	2.16	2.44	0.35	1.59	1.65	3.53667	1.19667
Soltu.DM.11G018490		hypothetical protein	19.858	4.31162	0.0207632	1	yes	up	0.22	0	0	3.34	1.25	0.37	0.0733333	1.65333
Soltu.DM.08G016820		Mog1/PsbP/DUF1795-like photosystem II reaction center PsbP family protein	4.788	2.25946	0.0207648	0.473855	yes	up	0.09	0.18	0.46	1.12	0.9	1.92	0.243333	1.31333
Soltu.DM.07G006960		EF-TU receptor	2.763	1.46623	0.0207806	0.473855	yes	up	0.12	0.48	0.62	0.72	1.66	1.26	0.406667	1.21333
Soltu.DM.02G003450		phloem protein 2-A10	2.293	1.19752	0.0207869	0.473855	yes	up	129.38	461.95	382.05	421.38	1186.68	890.21	324.46	832.757
Soltu.DM.01G006410		plant U-box	0.169	-2.56842	0.0207973	0.473855	yes	down	27.27	5.38	7.75	0.1	2.55	6.14	13.4667	2.93
Soltu.DM.02G034670		DEAD/DEAH box helicase, putative	2.074	1.05231	0.0208247	0.473855	yes	up	0.54	1.47	0.85	2.79	2.22	2.19	0.953333	2.4
Soltu.DM.04G027260		ABA/WDS induced protein domain containing protein	0.273	-1.87547	0.0208268	0.473855	yes	down	2893.77	451.54	1338.8	235.7	405.1	981.52	1561.37	540.773
Soltu.DM.03G034640		pyridoxine biosynthesis 1.2	0.437	-1.19288	0.0208511	0.473855	yes	down	67.57	40.34	62.54	14.77	36.33	39.06	56.8167	30.0533
Soltu.DM.07G022200		Heavy metal transport/detoxification superfamily protein	0.471	-1.08616	0.0208811	0.473855	yes	down	211.54	211.4	381.22	83.45	142.99	208.7	268.053	145.047
Soltu.DM.02G033170		cysteine-rich RLK (RECEPTOR-like protein kinase)	0.313	-1.6753	0.0209085	0.473855	yes	down	102	22.92	59.37	10.92	21.96	39.64	61.43	24.1733
Soltu.DM.03G018570		kunitz trypsin inhibitor	16.922	4.08082	0.020914	1	yes	up	0	0	0.05	0.69	0.27	0.43	0.0166667	0.463333
Soltu.DM.11G005450		UDP-Glycosyltransferase superfamily protein	0.389	-1.36194	0.0209676	0.473855	yes	down	19.61	9.5	9.79	3.68	7.05	8.14	12.9667	6.29
Soltu.DM.12G011950		Protein kinase superfamily protein	0.463	-1.11082	0.0210196	0.473855	yes	down	2.2	2.32	3.22	0.77	1.81	1.67	2.58	1.41667
Soltu.DM.02G034260		Major facilitator superfamily protein	0.359	-1.47897	0.0210224	0.473855	yes	down	70.22	23.14	22.63	12.72	25.05	16.54	38.6633	18.1033
Soltu.DM.04G034820		GNS1/SUR4 membrane protein family	0.228	-2.13285	0.021079	0.473855	yes	down	60.8	7.89	17.21	2.59	7.02	16.26	28.6333	8.62333
Soltu.DM.03G005400		N-acetyl-l-glutamate synthase	2.12	1.08376	0.0211099	0.473855	yes	up	0.85	1.67	2.16	5.09	4.77	3.41	1.56	4.42333
Soltu.DM.03G003460		NEP-interacting protein	2.114	1.08018	0.0211419	0.473855	yes	up	7.5	20.77	13.79	46.48	34.41	28.37	14.02	36.42
Soltu.DM.01G031110		Cotton fibre expressed protein domain containing protein	2.822	1.49693	0.0211423	0.473855	yes	up	0.09	0.39	0.41	1.17	0.68	0.93	0.296667	0.926667
Soltu.DM.03G036780		conserved hypothetical protein	3.203	1.67933	0.0211501	0.473855	yes	up	0.93	13.22	11.35	27.43	24.98	33.4	8.5	28.6033
Soltu.DM.08G021530		Family of unknown function (DUF716) domain containing protein	0.425	-1.23318	0.0212239	0.473855	yes	down	34.64	15.69	29.98	8.17	14.92	18.41	26.77	13.8333
Soltu.DM.01G003160		Abscisic acid-responsive (TB2/DP1, HVA22) family protein	0.432	-1.21007	0.0212281	0.473855	yes	down	23.16	9.61	15	6.59	8.08	10.32	15.9233	8.33
Soltu.DM.07G022450		glutathione S-transferase TAU	0.468	-1.09521	0.0212323	0.473855	yes	down	7	5.39	7.78	2.85	5.71	2.9	6.72333	3.82
Soltu.DM.09G004080		Family of unknown function (DUF662)	2.177	1.12236	0.021237	0.473855	yes	up	5.34	12.4	14	19.96	19.02	37.1	10.58	25.36
Soltu.DM.03G025600		cytochrome P450, family 71, subfamily A, polypeptide	0.262	-1.9316	0.0212499	0.473855	yes	down	19.69	4.24	7.38	1.11	3.21	6.2	10.4367	3.50667
Soltu.DM.05G006230		UDP-galactose transporter	0.319	-1.65017	0.0212817	0.473855	yes	down	95.6	25.43	33.23	10.13	22.26	30.97	51.42	21.12
Soltu.DM.12G029250		conserved hypothetical protein	0.266	-1.91236	0.0212962	0.473855	yes	down	349.89	118.93	134.76	13.04	63.91	125.79	201.193	67.58
Soltu.DM.03G036180		phosphate starvation-induced gene	0.029	-5.08703	0.0213086	1	yes	down	0.79	0.18	0.13	0	0	0	0.366667	0
Soltu.DM.08G000480		Bifunctional inhibitor/lipid-transfer protein/seed storage 2S albumin superfamily protein	0.283	-1.82049	0.0213653	0.473855	yes	down	3217.83	681.87	940.51	228.47	602.81	956.99	1613.4	596.09
Soltu.DM.07G018600		S-locus lectin protein kinase family protein	0.438	-1.19181	0.0213908	0.473855	yes	down	9.58	6.53	7.25	2.19	5.53	4.1	7.78667	3.94
Soltu.DM.10G018950		Peroxidase superfamily protein	0.122	-3.03935	0.0214012	0.473855	yes	down	4.73	0.46	0.67	0	0.58	0.39	1.95333	0.323333
Soltu.DM.02G015110		hypothetical protein	0.248	-2.01065	0.0214045	0.473855	yes	down	245.33	74.23	102.27	8.53	28.79	92.99	140.61	43.4367
Soltu.DM.10G023880		ROP interactive partner	4.377	2.13002	0.0214207	0.473855	yes	up	0.1	0.1	0.04	0.47	0.24	0.52	0.08	0.41
Soltu.DM.01G027660		hypothetical protein	0.452	-1.14481	0.0214263	0.473855	yes	down	210.97	128.88	288.95	68.23	111.61	154.66	209.6	111.5
Soltu.DM.03G029780		Protein kinase superfamily protein	2.616	1.38745	0.0214801	0.473855	yes	up	0.66	4.71	3.01	9.8	6.26	7.31	2.79333	7.79
Soltu.DM.04G034260		Protein of unknown function (DUF1645)	0.333	-1.5847	0.0214851	0.473855	yes	down	111.52	28.28	37.17	16.42	25.77	34.12	58.99	25.4367
Soltu.DM.04G020610		cytochrome P450, family 71, subfamily A, polypeptide	0.27	-1.89138	0.0215896	0.473855	yes	down	11.57	2.12	2.32	1.16	2.03	2.55	5.33667	1.91333
Soltu.DM.02G030150		Cellulose-synthase-like C4	0.44	-1.18404	0.0215915	0.473855	yes	down	87.23	44.56	57.7	19.89	46.21	37.35	63.1633	34.4833
Soltu.DM.12G003240		hypothetical protein	3.534	1.82149	0.0216317	0.473855	yes	up	0.04	0.73	0.67	1.56	2.15	1.79	0.48	1.83333
Soltu.DM.01G000220		Cytochrome b561/ferric reductase transmembrane protein family	0.462	-1.11485	0.0216466	0.473855	yes	down	79.68	92	211.3	60.53	103.8	41.23	127.66	68.52
Soltu.DM.02G017680		conserved hypothetical protein	0.18	-2.47316	0.0216668	0.473855	yes	down	5.35	1.81	1.05	1.09	0.12	0.64	2.73667	0.616667
Soltu.DM.02G022950		TRICHOME BIREFRINGENCE-LIKE	0.327	-1.61397	0.0216985	0.473855	yes	down	292.84	75.97	92.95	47.18	49.5	96.14	153.92	64.2733
Soltu.DM.03G034670		Regulator of Vps4 activity in the MVB pathway protein	2.472	1.30566	0.0217399	0.473855	yes	up	8	15.14	27.68	27.84	34.01	75.47	16.94	45.7733
Soltu.DM.01G003090		Double Clp-N motif-containing P-loop nucleoside triphosphate hydrolases superfamily protein	2.995	1.58244	0.0218269	0.473855	yes	up	0.33	1.38	1.72	1.79	7.42	2.43	1.14333	3.88
Soltu.DM.09G021730		phospholipid sterol acyl transferase	0.425	-1.2346	0.0219039	0.473855	yes	down	30.8	17.94	24.17	6.34	13.63	12.33	24.3033	10.7667
Soltu.DM.02G018220		secretory carrier	0.479	-1.06164	0.0219485	0.473855	yes	down	273.35	136.19	214.66	103.18	120.2	141.08	208.067	121.487
Soltu.DM.08G018340		conserved hypothetical protein	0.272	-1.8757	0.0219818	0.473855	yes	down	3.99	8.68	30.84	1.97	8.19	3.52	14.5033	4.56
Soltu.DM.06G030970		RNA cyclase family protein	6.924	2.79158	0.0219821	0.473855	yes	up	0	0.24	1.11	1.61	2.93	3.16	0.45	2.56667
Soltu.DM.03G021060		Protein kinase family protein with ARM repeat domain	2.073	1.05152	0.0220106	0.473855	yes	up	0.39	0.34	0.56	1.17	0.89	1.05	0.43	1.03667
Soltu.DM.12G000850		Leucine-rich repeat receptor-like protein kinase family protein	0.449	-1.15482	0.0220283	0.473855	yes	down	593.06	283.56	314.11	186.08	224.78	259.64	396.91	223.5
Soltu.DM.03G002690		Ubiquitin-like superfamily protein	0.496	-1.01187	0.0220319	0.473855	yes	down	72.07	39.71	74.18	30.13	37.84	42.98	61.9867	36.9833
Soltu.DM.03G025110		peptidemethionine sulfoxide reductase	0.361	-1.46989	0.0221062	0.473855	yes	down	697.84	188.71	272.95	193.91	140.1	201.04	386.5	178.35
Soltu.DM.08G002310		Cellulose-synthase-like C5	3.299	1.72193	0.0221265	0.473855	yes	up	0.1	0.1	0.18	0.55	0.33	0.52	0.126667	0.466667
Soltu.DM.01G021050		UDP-Glycosyltransferase superfamily protein	3.338	1.73917	0.0221266	0.473855	yes	up	0.21	0.17	0.38	0.8	1.02	1.13	0.253333	0.983333
Soltu.DM.11G018460		NIN like protein	4.546	2.18462	0.0221431	0.473855	yes	up	0.02	0.05	0.15	0.43	0.55	0.2	0.0733333	0.393333
Soltu.DM.04G022390		terpene synthase	0.016	-6.00925	0.0221849	0.473855	yes	down	5.49	0	0.3	0	0.03	0.09	1.93	0.04
Soltu.DM.10G024040		polyubiquitin	0.474	-1.07555	0.0222326	0.473855	yes	down	884.99	462.43	647.32	274.23	400.6	464.53	664.913	379.787
Soltu.DM.08G001920		DnaJ/Hsp40 cysteine-rich domain superfamily protein	0.479	-1.06259	0.0222395	0.473855	yes	down	25.64	14.47	21.85	9.64	11.49	14.68	20.6533	11.9367
Soltu.DM.07G001250		cytochrome P450, family 72, subfamily A, polypeptide	0.461	-1.11652	0.0222583	0.473855	yes	down	24.88	34.86	68.75	12.01	30.99	24.34	42.83	22.4467
Soltu.DM.04G032170		Transmembrane amino acid transporter family protein	0.407	-1.29795	0.0222974	0.473855	yes	down	3.27	1.74	2.37	1.11	0.92	1.55	2.46	1.19333
Soltu.DM.11G025070		Galactose oxidase/kelch repeat superfamily protein	2.802	1.48655	0.0223516	0.473855	yes	up	0.34	1.99	1.09	3.87	2.1	4.28	1.14	3.41667
Soltu.DM.02G026160		Protein kinase superfamily protein	0.335	-1.57576	0.0224153	0.473855	yes	down	74.52	20.51	38.15	9.86	17.18	29.67	44.3933	18.9033
Soltu.DM.12G010130		conserved hypothetical protein	0.353	-1.50411	0.0224255	0.473855	yes	down	16.9	13.28	49.19	6	7.59	17.68	26.4567	10.4233
Soltu.DM.05G021360		white-brown complex homolog protein	0.345	-1.53604	0.0224788	0.473855	yes	down	10.91	3.82	4.48	1.42	3.11	3.86	6.40333	2.79667
Soltu.DM.07G005630		galacturonic acid kinase	5.783	2.5318	0.0224808	0.473855	yes	up	0.11	0.33	0.2	2.84	1.19	0.14	0.213333	1.39
Soltu.DM.04G000060		Matrixin family protein	0.31	-1.68891	0.0224823	0.473855	yes	down	22.27	10.15	8.48	1.2	5.19	8.06	13.6333	4.81667
Soltu.DM.11G006240		A20/AN1-like zinc finger family protein	0.311	-1.68503	0.0224867	0.473855	yes	down	4.19	2.17	4.62	0.54	1.17	2.34	3.66	1.35
Soltu.DM.11G020820		Domain of unknown function (DUF966)	2.371	1.24534	0.0225394	0.473855	yes	up	0.49	1.08	1.38	3.46	1.52	2.63	0.983333	2.53667
Soltu.DM.09G023860		cellulose synthase-like D5	3.278	1.71303	0.0225822	0.473855	yes	up	0.1	0.73	1.36	3.16	1.58	2.84	0.73	2.52667
Soltu.DM.01G047220		Protein of unknown function (DUF579)	2.652	1.40703	0.0225991	0.473855	yes	up	0.67	5.01	4.91	9.61	10.44	10.17	3.53	10.0733
Soltu.DM.07G004010		purine permease	2.066	1.04718	0.0226122	0.473855	yes	up	4.99	20.18	11.77	24.83	33.41	26.3	12.3133	28.18
Soltu.DM.01G051510		rho guanyl-nucleotide exchange factor	2.591	1.37374	0.0226373	0.473855	yes	up	0.66	2.8	2.56	5.09	3.25	8.71	2.00667	5.68333
Soltu.DM.05G009910		Phototropic-responsive NPH3 family protein	2.064	1.04578	0.0226473	0.473855	yes	up	2.38	9.79	6.66	12.79	16.81	13.2	6.27667	14.2667
Soltu.DM.08G018140		Eukaryotic aspartyl protease family protein	0.153	-2.70844	0.0226686	0.473855	yes	down	1.9	0.41	0.2	0.04	0.29	0.19	0.836667	0.173333
Soltu.DM.10G004200		conserved hypothetical protein	0.332	-1.59045	0.022672	0.473855	yes	down	221.12	54.07	172.39	35.57	85.16	74.29	149.193	65.0067
Soltu.DM.08G024020		RAB GTPase homolog 1C	0.47	-1.09042	0.022726	0.473855	yes	down	1033.06	559.4	754.02	293.01	521.08	539.39	782.16	451.16
Soltu.DM.04G001280		conserved hypothetical protein	2.859	1.51546	0.0227485	0.473855	yes	up	0.16	1.01	0.58	1.94	1.8	1.77	0.583333	1.83667
Soltu.DM.07G022040		Phosphoribosyltransferase family protein	2.273	1.1847	0.022825	0.473855	yes	up	5.26	21	28.42	42.17	50.58	42.83	18.2267	45.1933
Soltu.DM.08G010620		Ubiquitin-like superfamily protein	0.03	-5.04457	0.0228352	1	yes	down	0.92	0.66	0.1	0	0	0	0.56	0
Soltu.DM.03G008740		Rhodanese/Cell cycle control phosphatase superfamily protein	0.323	-1.63145	0.0228354	0.473855	yes	down	12.9	3.24	5.65	3.21	3.29	3.74	7.26333	3.41333
Soltu.DM.03G016850		Protein of unknown function (DUF2930)	2.116	1.08113	0.0229745	0.473855	yes	up	1.51	2.79	3.53	5.35	4.19	8.11	2.61	5.88333
Soltu.DM.02G019090		protein serine/threonine kinases;protein kinases;ATP binding;sugar binding;kinases;carbohydrate binding	0.405	-1.30336	0.0230474	0.473855	yes	down	21.31	7.48	18.62	4.13	9.03	10.18	15.8033	7.78
Soltu.DM.07G022520		glutathione S-transferase TAU	0.364	-1.45662	0.0230948	0.473855	yes	down	27.48	12.27	10.3	5.28	6.24	11.24	16.6833	7.58667
Soltu.DM.12G003400		phloem protein 2 A5	0.13	-2.93837	0.0231352	0.473855	yes	down	3.12	0.1	0.54	0.08	0.13	0.44	1.25333	0.216667
Soltu.DM.02G004730		auxin response factor	5.249	2.39191	0.0231352	0.473855	yes	up	0	0.27	0.33	1.2	1.63	0.74	0.2	1.19
Soltu.DM.06G031080		exocyst subunit exo70 family protein H7	0.491	-1.02592	0.0231437	0.473855	yes	down	97.46	66.14	81.34	35.15	42.48	65.86	81.6467	47.83
Soltu.DM.11G003280		ENTH/ANTH/VHS superfamily protein	0.402	-1.31409	0.0231801	0.473855	yes	down	19.65	9.48	10.26	3.54	8.37	7.94	13.13	6.61667
Soltu.DM.02G031410		Protein kinase superfamily protein	2.037	1.02638	0.0231987	0.473855	yes	up	0.87	1.36	2.42	4.23	2.94	3.42	1.55	3.53
Soltu.DM.04G028480		electron carriers;protein disulfide oxidoreductases	0.386	-1.37438	0.023218	0.473855	yes	down	23.6	7.48	10.11	5.34	7.45	7.5	13.73	6.76333
Soltu.DM.10G007100		isoamylase	2.588	1.37181	0.0232639	0.473855	yes	up	0.17	0.62	0.52	0.55	1.25	0.99	0.436667	0.93
Soltu.DM.04G026140		Plant protein of unknown function (DUF869)	0.035	-4.84726	0.0232789	0.473855	yes	down	10.73	0	13.39	0	0.66	0	8.04	0.22
Soltu.DM.02G028050		natural resistance-associated macrophage protein	2.212	1.14524	0.0233016	0.473855	yes	up	5.8	21.87	15.57	24.52	56.04	26.05	14.4133	35.5367
Soltu.DM.03G031080		hypothetical protein	2.336	1.22394	0.0233235	0.473855	yes	up	2.76	6.69	1.75	9.86	8.44	6.02	3.73333	8.10667
Soltu.DM.03G033670		Protein kinase superfamily protein	0.288	-1.79742	0.023383	0.473855	yes	down	115.98	17.78	39.35	11.09	18.04	34.06	57.7033	21.0633
Soltu.DM.05G025980		Beta-D-glucosyl crocetin beta-1,6-glucosyltransferase	11.945	3.57833	0.0233831	0.473855	yes	up	0	0.56	0	1.67	3.76	1.87	0.186667	2.43333
Soltu.DM.09G000540		HXXXD-type acyl-transferase family protein	0.346	-1.53053	0.0234136	0.473855	yes	down	92.28	49.83	55.96	7.61	49.8	29.32	66.0233	28.91
Soltu.DM.01G023180		Leucine-rich receptor-like protein kinase family protein	3.293	1.71961	0.0234179	0.473855	yes	up	0.14	1.53	1.33	1.92	6.37	2.59	1	3.62667
Soltu.DM.04G027140		Protein of unknown function (DUF793)	0.398	-1.32987	0.0234325	0.473855	yes	down	30.7	17.11	30.93	4.66	18	15.47	26.2467	12.71
Soltu.DM.01G032570		UDP-N-acetylglucosamine (UAA) transporter family	0.43	-1.2188	0.0234337	0.473855	yes	down	62.19	36.65	61.89	13.83	26.09	41.69	53.5767	27.2033
Soltu.DM.03G019480		conserved hypothetical protein	0.498	-1.00619	0.0234547	0.473855	yes	down	754.23	435.28	760.89	283.51	411.33	475.59	650.133	390.143
Soltu.DM.01G047150		Granulin repeat cysteine protease family protein	0.292	-1.77826	0.0234883	0.473855	yes	down	2.08	0.82	1.52	0.33	0.25	0.97	1.47333	0.516667
Soltu.DM.10G017970		basic chitinase	0.06	-4.05891	0.0234978	0.473855	yes	down	6.01	0	0.71	0	0.07	0.46	2.24	0.176667
Soltu.DM.09G025190		Stabilizer of iron transporter SufD / Polynucleotidyl transferase	3.131	1.64647	0.023515	0.473855	yes	up	0.39	4.15	3.46	5.03	8.54	12.85	2.66667	8.80667
Soltu.DM.02G004440		NB-ARC domain-containing disease resistance protein	2.63	1.39484	0.0235379	0.473855	yes	up	0.19	0.55	0.6	1.78	1.43	0.78	0.446667	1.33
Soltu.DM.02G018870		Major facilitator superfamily protein	4.084	2.03006	0.0235586	0.473855	yes	up	0.04	0.26	0.55	1.57	0.58	1.58	0.283333	1.24333
Soltu.DM.09G031000		Ankyrin repeat family protein	26.53	4.72957	0.0235787	1	yes	up	0	0	0	0.19	0.35	0.06	0	0.2
Soltu.DM.01G002830		plant U-box	0.299	-1.74292	0.0235907	0.473855	yes	down	3.27	4.16	7.7	0.31	3.65	1.39	5.04333	1.78333
Soltu.DM.05G022380		alpha-soluble NSF attachment protein	0.471	-1.08678	0.0235972	0.473855	yes	down	240.68	115.51	143.24	100.79	94.12	96.27	166.477	97.06
Soltu.DM.03G026850		hypothetical protein	0.343	-1.54385	0.0236007	0.473855	yes	down	67.24	32.17	35.61	5.57	29.42	23.78	45.0067	19.59
Soltu.DM.09G017390		conserved hypothetical protein	3.343	1.74108	0.0236359	0.473855	yes	up	0.5	4.03	5	14.53	4.5	14.25	3.17667	11.0933
Soltu.DM.06G009540		alfin-like	2.485	1.31353	0.0236442	0.473855	yes	up	7.59	12.51	21.2	62.93	24.76	28.98	13.7667	38.89
Soltu.DM.05G009860		phosphate transporter 2;1	2.463	1.30067	0.0236492	0.473855	yes	up	0.76	3.16	2.51	3.4	9.82	4.57	2.14333	5.93
Soltu.DM.01G038120		Phosphoglycerate mutase family protein	0.352	-1.50531	0.0236863	0.473855	yes	down	38.79	10.33	21.2	6.51	9.43	15.16	23.44	10.3667
Soltu.DM.08G015850		RING/U-box superfamily protein	0.438	-1.19165	0.0236976	0.473855	yes	down	65.31	25.85	38.3	22.66	22.03	25.8	43.1533	23.4967
Soltu.DM.06G034950		NPL4-like protein	0.492	-1.02337	0.0237456	0.473855	yes	down	72.94	43.25	67.34	23.45	46.65	39.67	61.1767	36.59
Soltu.DM.06G005160		mitogen-activated protein kinase	0.444	-1.17021	0.023775	0.473855	yes	down	108.38	64.68	100	22.74	52.09	68.55	91.02	47.7933
Soltu.DM.06G000790		F-box/RNI-like superfamily protein	2.679	1.42188	0.0237773	0.473855	yes	up	2.26	10.69	3.88	26.81	13.69	8.8	5.61	16.4333
Soltu.DM.01G047120		Granulin repeat cysteine protease family protein	0.244	-2.03651	0.0238816	0.473855	yes	down	20.97	3.21	8.55	0.65	5.96	4.03	10.91	3.54667
Soltu.DM.06G031190		C2H2-type zinc finger family protein	0.383	-1.38319	0.023901	0.473855	yes	down	53.38	40.33	133.57	10.53	38.98	42.22	75.76	30.5767
Soltu.DM.03G037470		RING/U-box superfamily protein	0.365	-1.45541	0.0239013	0.473855	yes	down	121.19	55.04	60.38	15.06	35.39	56.62	78.87	35.69
Soltu.DM.04G034410		Serine protease inhibitor (SERPIN) family protein	0.338	-1.56515	0.0239788	0.473855	yes	down	3.23	1.88	8.33	1.01	1.49	2.65	4.48	1.71667
Soltu.DM.03G037000		exocyst subunit exo70 family protein D1	0.44	-1.1832	0.023999	0.473855	yes	down	16.19	6.64	12.33	7.01	6.98	6.17	11.72	6.72
Soltu.DM.02G008770		DUF4228 domain containing protein	2.538	1.34369	0.0240237	0.473855	yes	up	1.4	5.15	9.03	17.95	13.01	12.3	5.19333	14.42
Soltu.DM.02G018000		alpha 1,4-glycosyltransferase family protein	2	1.00013	0.0240657	0.473855	yes	up	1.58	5.4	3.38	7.78	6.81	8.2	3.45333	7.59667
Soltu.DM.08G000560		plant VAP homolog	3.706	1.89003	0.0240944	0.473855	yes	up	0.15	0.37	0.49	1.18	0.88	2.09	0.336667	1.38333
Soltu.DM.07G012760		Subtilase family protein	2.181	1.12501	0.0241612	0.473855	yes	up	13.26	16.52	17.98	50.01	17.82	49.67	15.92	39.1667
Soltu.DM.09G030490		Glycine rich protein family domain containing protein	0.264	-1.92136	0.0241699	0.473855	yes	down	20.31	9.05	22.08	0.67	5.9	9.76	17.1467	5.44333
Soltu.DM.02G020880		RAB homolog	0.43	-1.21874	0.0241771	0.473855	yes	down	57.63	24.91	59.58	15.29	25.43	32.91	47.3733	24.5433
Soltu.DM.06G029670		Protein of unknown function, DUF584	2.446	1.29057	0.0242543	0.473855	yes	up	0.41	1.14	0.98	1.68	3.37	2.05	0.843333	2.36667
Soltu.DM.12G006690		sequence-specific DNA binding transcription factors;transcription regulators	2.264	1.17873	0.0242732	0.473855	yes	up	2.77	14.05	12.1	23.72	21.11	25.6	9.64	23.4767
Soltu.DM.04G038220		DUF4228 domain containing protein	0.348	-1.52294	0.0242988	0.473855	yes	down	98.79	46.36	95.88	9.2	41.93	50.89	80.3433	34.0067
Soltu.DM.07G014050		VQ motif-containing protein	0.421	-1.24838	0.0243238	0.473855	yes	down	297.13	143.51	188.47	75.91	86.65	161.39	209.703	107.983
Soltu.DM.05G022180		zinc-binding in reverse transcriptase domain containing protein	3.721	1.89567	0.0243344	0.473855	yes	up	0.42	0.43	0.58	2.06	3.89	0.54	0.476667	2.16333
Soltu.DM.02G003530		hypothetical protein	0.425	-1.23357	0.0243536	0.473855	yes	down	94.4	33.15	93.14	26.46	42.25	45.93	73.5633	38.2133
Soltu.DM.01G042240		plasma membrane intrinsic protein 1;5	23.829	4.57466	0.0243751	1	yes	up	0	0	0	0.69	0.92	0.68	0	0.763333
Soltu.DM.06G013600		Ubiquitin-associated/translation elongation factor EF1B protein	0.485	-1.044	0.0243918	0.473855	yes	down	75.82	38.2	54.03	32.83	30.71	35.59	56.0167	33.0433
Soltu.DM.02G018700		NAD(P)H dehydrogenase B2	0.294	-1.7662	0.0244015	0.473855	yes	down	112.24	24.85	50.01	6.82	27.19	36.64	62.3667	23.55
Soltu.DM.02G033820		Domain of unknown function (DUF23)	0.465	-1.10589	0.0244048	0.473855	yes	down	15.07	8.23	7.95	5.69	5.88	6.34	10.4167	5.97
Soltu.DM.04G002550		conserved hypothetical protein	0.286	-1.80686	0.0244241	0.473855	yes	down	69.43	17.01	55.62	4.05	17.07	29.08	47.3533	16.7333
Soltu.DM.11G017650		FAD-linked oxidases family protein	3.605	1.85007	0.0244349	0.473855	yes	up	0.17	0.12	0.26	0.99	0.93	0.35	0.183333	0.756667
Soltu.DM.10G019330		TRICHOME BIREFRINGENCE-LIKE	0.097	-3.37022	0.0244555	0.473855	yes	down	0.62	0.07	8.64	0.28	0	0.65	3.11	0.31
Soltu.DM.05G025360		ALA-interacting subunit	0.467	-1.09995	0.0244596	0.473855	yes	down	213.59	111.75	127.77	61.9	99.9	100.01	151.037	87.27
Soltu.DM.08G013640		ferrochelatase	0.424	-1.23838	0.0244645	0.473855	yes	down	84.97	43.62	57.3	16.73	34.75	45.05	61.9633	32.1767
Soltu.DM.10G025810		cytochrome P450, family 82, subfamily C, polypeptide	4.525	2.1778	0.0244672	0.473855	yes	up	0	0.61	0.85	1.64	4.11	1.49	0.486667	2.41333
Soltu.DM.02G011540		Cysteine/Histidine-rich C1 domain family protein	0.423	-1.23982	0.0245065	0.473855	yes	down	8.01	3.44	5.24	2.23	2.99	3.49	5.56333	2.90333
Soltu.DM.04G035840		basic leucine-zipper	0.483	-1.0505	0.0245376	0.473855	yes	down	193.23	128.25	174.69	54.69	123.75	115.89	165.39	98.11
Soltu.DM.01G021890		Heavy metal transport/detoxification superfamily protein	3.58	1.84	0.0245565	0.473855	yes	up	0.24	5.94	3.47	10.03	9.37	17.09	3.21667	12.1633
Soltu.DM.01G002770		plant U-box	0.164	-2.60861	0.0246722	0.473855	yes	down	27.99	2.18	3.85	0.85	0.52	5.96	11.34	2.44333
Soltu.DM.11G024480		Glycosyl hydrolase family protein	2.338	1.22557	0.0246764	0.473855	yes	up	4.99	19.91	17.38	42.26	22.57	43.8	14.0933	36.21
Soltu.DM.09G004460		Leucine-rich repeat protein kinase family protein	4.01	2.00351	0.0246956	0.473855	yes	up	0.08	2.39	3.53	7.85	5.78	11.25	2	8.29333
Soltu.DM.06G011680		WRKY DNA-binding protein	0.155	-2.69005	0.0247948	0.473855	yes	down	5.19	1.22	1.49	0	0.44	1.13	2.63333	0.523333
Soltu.DM.09G024200		Haloacid dehalogenase-like hydrolase (HAD) superfamily protein	0.362	-1.46679	0.0248113	0.473855	yes	down	24.86	6.99	13.49	5.19	5.63	10.51	15.1133	7.11
Soltu.DM.03G035590		GATA transcription factor	4.33	2.11443	0.0248934	0.473855	yes	up	0	1.1	1.03	2.14	3.33	4.25	0.71	3.24
Soltu.DM.01G029080		Thioredoxin superfamily protein	0.466	-1.1003	0.0249192	0.473855	yes	down	0.9	1.43	1.33	0.6	0.77	0.6	1.22	0.656667
Soltu.DM.04G002660		proline-rich family protein	3.434	1.77989	0.0249479	0.473855	yes	up	0.33	1.79	3.05	7.83	2.9	8.27	1.72333	6.33333
Soltu.DM.02G032330		ABC transporter family protein	2.644	1.40271	0.0249586	0.473855	yes	up	0.72	3.67	1.23	6.84	5.97	3.06	1.87333	5.29
Soltu.DM.03G005510		Phototropic-responsive NPH3 family protein	2.098	1.06923	0.0249666	0.473855	yes	up	3.25	13.54	9.55	20.13	26.21	15.43	8.78	20.59
Soltu.DM.05G010760		DNA-binding HORMA family protein	3.436	1.78064	0.0249762	0.473855	yes	up	0.24	1.78	1.64	4.15	1.81	7.27	1.22	4.41
Soltu.DM.01G046890		Plant basic secretory protein (BSP) family protein	0.282	-1.82681	0.0249771	0.473855	yes	down	19.51	4.86	15.81	1.7	2.84	9.15	13.3933	4.56333
Soltu.DM.05G008020		RING/U-box superfamily protein	2.237	1.16139	0.0249833	0.473855	yes	up	0.39	1.12	1.06	2.26	2.66	1.6	0.856667	2.17333
Soltu.DM.01G047740		cytochrome P450, family 707, subfamily A, polypeptide	0.216	-2.20871	0.0249834	0.473855	yes	down	0.65	6.34	1.96	0.41	0.35	0.07	2.98333	0.276667
Soltu.DM.04G028130		WRKY DNA-binding protein	0.153	-2.71139	0.0250411	0.473855	yes	down	1.54	0.37	1.16	0	0.21	0.37	1.02333	0.193333
Soltu.DM.02G032380		galacturonosyltransferase-like	0.342	-1.54911	0.0250888	0.473855	yes	down	60.62	31.68	50.45	4.48	29.58	26.1	47.5833	20.0533
Soltu.DM.08G021650		Rx N-terminal domain containing protein	0.438	-1.19102	0.0251111	0.473855	yes	down	5.62	6	7.35	4.25	2.21	3.19	6.32333	3.21667
Soltu.DM.02G019780		xyloglucan endotransglucosylase/hydrolase	4.728	2.24121	0.0251293	0.473855	yes	up	0	0.29	0.47	1.99	0.79	1.1	0.253333	1.29333
Soltu.DM.09G008290		Protein of unknown function, DUF647	4.004	2.00159	0.025145	0.473855	yes	up	0.03	0.19	0.09	0.34	0.51	0.52	0.103333	0.456667
Soltu.DM.02G019670		cysteine-rich RLK (RECEPTOR-like protein kinase)	0.4	-1.32224	0.0251492	0.473855	yes	down	2.8	1.87	2.65	0.66	0.92	1.86	2.44	1.14667
Soltu.DM.11G011370		calcium-dependent protein kinase	0.476	-1.06972	0.0251632	0.473855	yes	down	33.2	17.54	20.85	11.19	14.59	16.15	23.8633	13.9767
Soltu.DM.01G006200		Late embryogenesis abundant (LEA) hydroxyproline-rich glycoprotein family	0.469	-1.09289	0.0251938	0.473855	yes	down	93.17	58.97	136.45	30.54	66.72	63.16	96.1967	53.4733
Soltu.DM.11G008440		receptor-like protein kinase	0.28	-1.83466	0.0252115	0.473855	yes	down	11.29	3.52	2.31	1.52	1.34	2.19	5.70667	1.68333
Soltu.DM.04G033040		cytochrome P450, family 81, subfamily D, polypeptide	0.353	-1.50096	0.0252426	0.473855	yes	down	261.79	73.81	105.12	34.1	81.14	85.54	146.907	66.9267
Soltu.DM.02G028590		PLC-like phosphodiesterases superfamily protein	0.292	-1.7775	0.0252865	0.473855	yes	down	48.07	6.74	18.25	5.06	8.66	13.96	24.3533	9.22667
Soltu.DM.03G020890		Cytochrome P450 superfamily protein	0.249	-2.00763	0.0252888	0.473855	yes	down	0.85	0.22	0.31	0.13	0.18	0.14	0.46	0.15
Soltu.DM.11G023770		HPT phosphotransmitter	6.838	2.77347	0.0252919	0.473855	yes	up	0	0.54	0.32	0.37	4.71	1.62	0.286667	2.23333
Soltu.DM.04G037030		calcium-dependent protein kinase	0.393	-1.34685	0.0253146	0.473855	yes	down	19.99	9.84	20.22	3	11.66	9.41	16.6833	8.02333
Soltu.DM.01G043880		conserved hypothetical protein	0.358	-1.48384	0.0253164	0.473855	yes	down	100.4	31.46	96.78	26.3	37	40.19	76.2133	34.4967
Soltu.DM.01G048330		methyl esterase	0.03	-5.07512	0.0253241	0.473855	yes	down	1.37	0.21	0	0	0.06	0	0.526667	0.02
Soltu.DM.05G008450		polygalacturonase	3.557	1.83061	0.0254132	0.474861	yes	up	0.36	9.78	6.55	25.67	20.09	16.7	5.56333	20.82
Soltu.DM.02G031610		expansin A10	3.233	1.69299	0.0254793	0.474861	yes	up	2.15	22.91	12.62	80.18	22.08	28.79	12.56	43.6833
Soltu.DM.03G032010		Protein kinase superfamily protein	11.37	3.5072	0.0255606	0.474861	yes	up	0	0.04	0.03	0.09	0.3	0.36	0.0233333	0.25
Soltu.DM.11G015310		conserved hypothetical protein	0.484	-1.04574	0.02561	0.474861	yes	down	106.9	78.58	111.31	33.41	56.18	80.65	98.93	56.7467
Soltu.DM.07G023470		Plant protein of unknown function (DUF641)	2.571	1.36254	0.0256214	0.474861	yes	up	0.76	5.87	5.21	11.17	10.84	10.6	3.94667	10.87
Soltu.DM.08G025570		cytochrome P450, family 706, subfamily A, polypeptide	3.813	1.931	0.0256764	0.474861	yes	up	0.03	0.03	0.1	0.25	0.25	0.18	0.0533333	0.226667
Soltu.DM.07G001210		OSBP(oxysterol binding protein)-related protein 1C	0.375	-1.41648	0.025688	0.474861	yes	down	1.77	0.68	1.14	0.42	0.72	0.54	1.19667	0.56
Soltu.DM.12G023100		Protein of unknown function (DUF604)	5.461	2.44914	0.0256892	0.474861	yes	up	0	0.18	0.32	1.47	0.28	0.87	0.166667	0.873333
Soltu.DM.10G000590		Cation efflux family protein	0.294	-1.76836	0.0257223	0.474861	yes	down	4.1	0.8	2.33	0.51	1.46	0.78	2.41	0.916667
Soltu.DM.11G025100		2-oxoglutarate (2OG) and Fe(II)-dependent oxygenase superfamily protein	2.816	1.49376	0.0257412	0.474861	yes	up	0.77	1.16	0.36	2.72	1.64	2.99	0.763333	2.45
Soltu.DM.01G007010		hypothetical protein	11.958	3.57994	0.0257707	0.474861	yes	up	0	2.09	0	4.54	15.15	8.62	0.696667	9.43667
Soltu.DM.06G010640		BTB/POZ domain-containing protein	2.717	1.44188	0.0257708	0.474861	yes	up	0.96	3.51	6.84	7.2	10.49	15.22	3.77	10.97
Soltu.DM.01G029240		xyloglucan endotransglucosylase/hydrolase	0.422	-1.24521	0.0257905	0.474861	yes	down	669.86	234.31	333.46	215.15	204.4	237.72	412.543	219.09
Soltu.DM.07G000180		receptor kinase	0.071	-3.82427	0.0257908	0.474861	yes	down	0.76	0.26	0.24	0	0	0.09	0.42	0.03
Soltu.DM.01G048010		serine carboxypeptidase-like	4.883	2.28763	0.0258897	0.475749	yes	up	0.04	0.15	0.14	4.16	0.28	0.96	0.11	1.8
Soltu.DM.02G026090		Protein kinase superfamily protein	0.357	-1.48696	0.0259531	0.475749	yes	down	9.98	2.62	8.74	1.77	3.88	3.89	7.11333	3.18
Soltu.DM.10G000690		conserved hypothetical protein	2.408	1.26785	0.0259969	0.475749	yes	up	0.42	1.79	1.55	4.24	2.5	3.12	1.25333	3.28667
Soltu.DM.07G020310		Thioredoxin superfamily protein	0.359	-1.47687	0.02603	0.475749	yes	down	387.31	126.32	114.4	118.47	64.12	101.11	209.343	94.5667
Soltu.DM.02G020930		microsomal glutathione s-transferase, putative	0.327	-1.61075	0.0260355	0.475749	yes	down	2422.53	466.24	982.42	304.36	552.38	780.66	1290.4	545.8
Soltu.DM.01G042270		DNA-directed RNA polymerase III subunit Rpc31 domain containing protein	0.177	-2.49923	0.0260424	0.475749	yes	down	0.49	1.08	1.04	0.14	0.08	0.28	0.87	0.166667
Soltu.DM.11G008490		receptor-like protein kinase	0.315	-1.66796	0.0261671	0.477613	yes	down	25.25	9.66	14.06	1.41	8.54	9.42	16.3233	6.45667
Soltu.DM.04G008340		conserved hypothetical protein	4.103	2.03667	0.0262522	0.47875	yes	up	0.81	2.41	1.94	5.37	0.85	16.14	1.72	7.45333
Soltu.DM.11G017970		Protein kinase superfamily protein	3.271	1.70979	0.0263461	0.479664	yes	up	0.24	4.69	4.07	8.45	12.32	10.58	3	10.45
Soltu.DM.03G030660		Embryo-specific protein 3, (ATS3)	0.443	-1.17573	0.0263981	0.479664	yes	down	310.6	125.13	240.82	131.12	89.81	143.59	225.517	121.507
Soltu.DM.11G026790		Pentatricopeptide repeat (PPR) superfamily protein	2.053	1.03743	0.0264137	0.479664	yes	up	0.34	0.97	0.8	1.41	1.53	1.66	0.703333	1.53333
Soltu.DM.10G005910		ATP-dependent helicase family protein	2.642	1.40159	0.0264167	0.479664	yes	up	0.63	3.79	1.42	6.48	7.97	2.61	1.94667	5.68667
Soltu.DM.08G025250		Bifunctional inhibitor/lipid-transfer protein/seed storage 2S albumin superfamily protein	6.909	2.78857	0.0264352	0.479664	yes	up	0	4.47	0.47	25.67	5.82	3.72	1.64667	11.7367
Soltu.DM.05G007790		Major facilitator superfamily protein	4.053	2.01906	0.0264391	0.479664	yes	up	0.03	0.24	0.09	0.37	0.46	0.71	0.12	0.513333
Soltu.DM.01G050850		PLC-like phosphodiesterases superfamily protein	27.986	4.80665	0.0265478	1	yes	up	0	0	0	0.34	0.46	0.04	0	0.28
Soltu.DM.04G033220		CYCLIN D3;2	3.326	1.73389	0.0265497	0.479948	yes	up	0.09	1.49	1.74	3.92	3.22	4.54	1.10667	3.89333
Soltu.DM.07G002340		Wall-associated kinase family protein	15.918	3.99262	0.0267589	1	yes	up	0	0	0.02	0.11	0.29	0.08	0.00666667	0.16
Soltu.DM.04G021870		ARM repeat superfamily protein	2.415	1.2723	0.0267644	0.479948	yes	up	0.74	2.25	1.58	6.63	3.64	2.03	1.52333	4.1
Soltu.DM.04G024000		nucleotide sugar transporter-KT	0.385	-1.37882	0.0267767	0.479948	yes	down	201.47	73.45	97.24	32.08	65.44	84.08	124.053	60.5333
Soltu.DM.04G008400		general regulatory factor	0.488	-1.03533	0.0268168	0.479948	yes	down	1174.74	712.88	979.12	363.07	584.39	742.21	955.58	563.223
Soltu.DM.01G028050		O-fucosyltransferase family protein	0.365	-1.45382	0.0268523	0.479948	yes	down	19.14	7.05	6.23	3.07	7.77	4.62	10.8067	5.15333
Soltu.DM.08G010900		membrane-associated progesterone binding protein	0.05	-4.32121	0.0268745	1	yes	down	1.62	0.45	0.24	0	0.15	0	0.77	0.05
Soltu.DM.09G024270		amine oxidase	0.051	-4.29475	0.0268909	0.479948	yes	down	2.38	0	0.02	0	0.09	0.09	0.8	0.06
Soltu.DM.01G010340		plastid-encoded CLP P	0.138	-2.85762	0.0269	0.479948	yes	down	4.15	3.7	1.56	1.21	0.25	0.11	3.13667	0.523333
Soltu.DM.07G024410		Plasma-membrane choline transporter family protein	2.121	1.08505	0.0269135	0.479948	yes	up	1.67	7.71	5.23	10.22	14.11	9.76	4.87	11.3633
Soltu.DM.08G012280		Duplicated homeodomain-like superfamily protein	0.354	-1.49761	0.0269268	0.479948	yes	down	0.96	1.26	2.08	0.74	0.86	0.17	1.43333	0.59
Soltu.DM.05G025440		ABC-2 type transporter family protein	0.241	-2.0547	0.0269426	0.479948	yes	down	12.74	2	2.1	0.5	2.7	2.33	5.61333	1.84333
Soltu.DM.10G005400		Eukaryotic aspartyl protease family protein	2.641	1.40105	0.0270548	0.479948	yes	up	2.72	17.4	16.81	37.31	21.14	44.42	12.31	34.29
Soltu.DM.10G004170		conserved hypothetical protein	0.406	-1.3021	0.0270762	0.479948	yes	down	40.37	19.74	17.42	12.37	9.09	17.33	25.8433	12.93
Soltu.DM.07G016130		Auxin-responsive family protein	0.248	-2.01072	0.0271248	0.479948	yes	down	73.69	16.95	26.11	1.86	12.29	23.38	38.9167	12.51
Soltu.DM.06G028370		SPFH/Band 7/PHB domain-containing membrane-associated protein family	0.135	-2.8842	0.0272469	0.479948	yes	down	2.23	0.14	1.61	0	0.21	0.46	1.32667	0.223333
Soltu.DM.04G011670		UDP-glucosyl transferase 85A7	0.31	-1.68758	0.0272681	0.479948	yes	down	19.05	3.61	12.18	1.86	4.15	1.86	11.6133	2.62333
Soltu.DM.08G018550		cyclic nucleotide-gated channel	11.477	3.52066	0.0272907	1	yes	up	0	0	0.04	0.17	0.21	0.17	0.0133333	0.183333
Soltu.DM.09G002000		conserved hypothetical protein	0.495	-1.01515	0.0273002	0.479948	yes	down	139.4	182.24	288.86	70.5	168.54	131.77	203.5	123.603
Soltu.DM.09G013560		PHD finger transcription factor, putative	2.004	1.00313	0.0273208	0.479948	yes	up	0.46	0.52	0.86	0.98	1.68	1.62	0.613333	1.42667
Soltu.DM.08G015950		plant natriuretic peptide A	0.309	-1.69221	0.0273243	0.479948	yes	down	146.52	28.79	41.88	14.01	33.77	44.45	72.3967	30.7433
Soltu.DM.10G023160		Protein of unknown function (DUF668)	0.395	-1.34158	0.0273312	0.479948	yes	down	4.64	7.13	12.16	1.21	4.22	5.2	7.97667	3.54333
Soltu.DM.07G022330		hypothetical protein	0.24	-2.06051	0.0273356	0.479948	yes	down	36.32	9.26	14.61	1.19	6.24	10.7	20.0633	6.04333
Soltu.DM.09G003060		Rho GTPase activating protein with PAK-box/P21-Rho-binding domain	2.07	1.04981	0.0273476	0.479948	yes	up	1.84	6.82	5.33	8.09	10.94	12.71	4.66333	10.58
Soltu.DM.06G003060		Protein phosphatase 2C family protein	0.469	-1.09308	0.0273494	0.479948	yes	down	6.16	7.61	15.52	2.98	7.12	5.68	9.76333	5.26
Soltu.DM.06G005910		nuclear factor Y, subunit C10	0.011	-6.54692	0.0273899	0.479948	yes	down	0	2.02	0	0	0	0	0.673333	0
Soltu.DM.04G013670		GDSL lipase	2.335	1.22351	0.027391	0.479948	yes	up	0.39	1.14	0.77	1.33	1.78	2.84	0.766667	1.98333
Soltu.DM.01G031690		Plant invertase/pectin methylesterase inhibitor superfamily	0.043	-4.556	0.0274712	0.479948	yes	down	31.75	0.07	7.59	0.15	0.03	1.98	13.1367	0.72
Soltu.DM.02G032300		CVP2 like	0.49	-1.02876	0.0274891	0.479948	yes	down	5.81	3.15	4.79	2.12	3.59	2.77	4.58333	2.82667
Soltu.DM.08G004500		1-aminocyclopropane-1-carboxylic acid (acc) synthase	0.361	-1.46869	0.0275163	0.479948	yes	down	17.6	8.13	8.49	2.07	5.04	8.22	11.4067	5.11
Soltu.DM.05G007110		conserved hypothetical protein	0.256	-1.96725	0.0275533	0.479948	yes	down	239.47	55.08	109.91	7.49	35.86	87.22	134.82	43.5233
Soltu.DM.09G007020		basic pathogenesis-related protein	0.068	-3.87073	0.0275612	0.479948	yes	down	9.53	0	0.59	0	0.53	0.47	3.37333	0.333333
Soltu.DM.08G024290		Tetratricopeptide repeat (TPR)-like superfamily protein	2.177	1.12243	0.0275824	0.479948	yes	up	0.66	0.92	0.81	2.68	1.96	1.35	0.796667	1.99667
Soltu.DM.08G005830		Eukaryotic protein of unknown function (DUF842)	0.287	-1.8005	0.0275913	0.479948	yes	down	23.8	4.06	13.37	1.67	6.46	7.1	13.7433	5.07667
Soltu.DM.06G034370		hypothetical protein	0.036	-4.81356	0.0275942	0.479948	yes	down	17.19	0	1.15	0	1.05	0	6.11333	0.35
Soltu.DM.06G028180		Transducin family protein / WD-40 repeat family protein	2.948	1.55984	0.027637	0.479948	yes	up	0.32	1.25	2.77	4.35	2.81	6.49	1.44667	4.55
Soltu.DM.10G027330		Glycosyltransferase family 61 protein	0.393	-1.34893	0.0276691	0.479948	yes	down	110.07	35.02	59.3	24.29	28.17	47.49	68.13	33.3167
Soltu.DM.01G035170		Eukaryotic aspartyl protease family protein	3.445	1.7845	0.0277661	0.479948	yes	up	0.71	17.2	10.8	46.72	28.55	28.27	9.57	34.5133
Soltu.DM.02G032400		B12D protein	0.342	-1.54583	0.0277695	0.479948	yes	down	1597.78	394.09	553.58	212.94	398.23	534.7	848.483	381.957
Soltu.DM.05G021010		high mobility group A	2.084	1.05955	0.0277991	0.479948	yes	up	3.04	5.45	4.82	9.61	6.47	14.89	4.43667	10.3233
Soltu.DM.12G029870		Subtilase family protein	0.019	-5.73274	0.0278106	0.479948	yes	down	6.91	0	0.59	0	0.13	0.07	2.5	0.0666667
Soltu.DM.04G034100		phospholipase A 2A	0.119	-3.07582	0.0278293	0.479948	yes	down	5.87	0.33	0.5	0	0.56	0.56	2.23333	0.373333
Soltu.DM.02G018260		alternative NAD(P)H dehydrogenase	0.311	-1.68628	0.0278575	0.479948	yes	down	187.47	55.69	99.34	11.15	48.47	74.77	114.167	44.7967
Soltu.DM.10G019990		PAR1 protein	0.173	-2.53512	0.0278595	0.479948	yes	down	1.5	1.32	1.05	0	0.19	0.59	1.29	0.26
Soltu.DM.11G022830		alpha carbonic anhydrase	0.082	-3.60488	0.0278615	0.479948	yes	down	298.52	9.11	25.26	1.37	8.99	27.13	110.963	12.4967
Soltu.DM.12G000540		basic helix-loop-helix (bHLH) DNA-binding superfamily protein	2.098	1.06933	0.0279008	0.479948	yes	up	0.82	3.21	1.96	4.6	6	3.54	1.99667	4.71333
Soltu.DM.08G020210		RNAse l inhibitor protein	0.347	-1.52535	0.027903	0.479948	yes	down	4.43	1.66	2.38	1.18	1.35	1.64	2.82333	1.39
Soltu.DM.08G021690		NB-ARC domain-containing disease resistance protein	0.33	-1.59843	0.0279359	0.479948	yes	down	1.07	0.91	1.09	0.2	0.48	0.52	1.02333	0.4
Soltu.DM.04G000050		Matrixin family protein	0.263	-1.92559	0.0279404	0.479948	yes	down	887.55	211.91	286.46	30.79	138.2	298.71	461.973	155.9
Soltu.DM.02G031430		hypothetical protein	6.403	2.67866	0.0279602	0.479948	yes	up	0	0.32	0.05	0.48	0.87	1.11	0.123333	0.82
Soltu.DM.09G024240		receptor-like protein kinase	0.258	-1.95344	0.0279705	0.479948	yes	down	16.18	2.21	4.73	1.02	1.95	4.78	7.70667	2.58333
Soltu.DM.04G031280		HVA22 homologue A	2.222	1.15197	0.0279871	0.479948	yes	up	1.03	4.78	3.64	9.34	8.18	5.51	3.15	7.67667
Soltu.DM.10G027480		UDP-glycosyltransferase 73B4	0.392	-1.35136	0.0281171	0.479948	yes	down	52.42	21.22	32.18	7.48	22.44	21.74	35.2733	17.22
Soltu.DM.01G032410		S-adenosyl-L-methionine-dependent methyltransferases superfamily protein	0.383	-1.38561	0.0281216	0.479948	yes	down	21.64	8.48	9.88	3.12	7.93	8.34	13.3333	6.46333
Soltu.DM.07G020570		late embryogenesis abundant domain-containing protein / LEA domain-containing protein	2.892	1.53215	0.0281324	0.479948	yes	up	0.21	0.53	0.34	0.71	1.23	1.39	0.36	1.11
Soltu.DM.12G011520		Integrase-type DNA-binding superfamily protein	2.021	1.01495	0.0281488	0.479948	yes	up	4.46	6.74	8.86	9.53	14.09	22.11	6.68667	15.2433
Soltu.DM.07G000580		Leucine-rich repeat protein kinase family protein	2.465	1.30174	0.028178	0.479948	yes	up	0.25	1.45	1.33	3.48	2.22	2.35	1.01	2.68333
Soltu.DM.02G021070		Protein kinase superfamily protein	0.251	-1.99168	0.0282497	0.479948	yes	down	5.16	1.92	2.14	0.1	0.88	1.71	3.07333	0.896667
Soltu.DM.01G041740		germin-like protein	0.207	-2.27006	0.0282806	0.479948	yes	down	7.3	1.04	2.22	0.69	0.21	1.82	3.52	0.906667
Soltu.DM.11G001250		nonsense-mediated mRNA decay NMD3 family protein	0.499	-1.00427	0.0284293	0.479948	yes	down	60.26	44.21	86.73	22.55	50.24	41.29	63.7333	38.0267
Soltu.DM.03G000640		myb domain protein	0.382	-1.38741	0.0284612	0.479948	yes	down	18.52	13.22	9.13	2.64	5.95	10.34	13.6233	6.31
Soltu.DM.08G020450		solute:sodium symporters;urea transmembrane transporters	0.155	-2.69126	0.0284652	0.479948	yes	down	0.73	0.16	0.26	0	0.12	0.11	0.383333	0.0766667
Soltu.DM.07G022400		xyloglucan endotransglucosylase/hydrolase	0.399	-1.32435	0.0285013	0.479948	yes	down	279.04	93.33	219.23	48.12	132.48	114.84	197.2	98.48
Soltu.DM.01G013420		hypothetical protein	0.103	-3.27519	0.0285046	0.479948	yes	down	8.89	3.64	2.09	0	1.47	0.6	4.87333	0.69
Soltu.DM.10G024050		plasma membrane intrinsic protein 2A	0.264	-1.9208	0.0285061	0.479948	yes	down	3.04	1	0.9	0.79	0.6	0.3	1.64667	0.563333
Soltu.DM.02G026700		conserved hypothetical protein	0.245	-2.03096	0.0285746	0.479948	yes	down	108.73	50.87	51.4	1.54	21.82	40.7	70.3333	21.3533
Soltu.DM.03G020790		4-coumarate:CoA ligase	0.326	-1.61714	0.0285973	0.479948	yes	down	16.29	5.71	6.57	1.5	3.35	6.83	9.52333	3.89333
Soltu.DM.05G005910		hypothetical protein	0.103	-3.27315	0.0286166	0.479948	yes	down	4.94	0.22	0.13	0.07	0.04	0	1.76333	0.0366667
Soltu.DM.07G014900		Eukaryotic aspartyl protease family protein	0.267	-1.90252	0.02865	0.479948	yes	down	25.33	5.2	10.83	1.05	4.13	8.88	13.7867	4.68667
Soltu.DM.04G036880		Glutathione S-transferase family protein	0.486	-1.0395	0.028653	0.479948	yes	down	144.18	70.41	108.47	50.63	65.66	75.96	107.687	64.0833
Soltu.DM.06G029230		calmodulin-like	0.311	-1.68366	0.0286852	0.479948	yes	down	34.7	13.84	40.02	2.15	12.97	18.08	29.52	11.0667
Soltu.DM.09G023780		Chaperone DnaJ-domain superfamily protein	0.333	-1.58444	0.0287493	0.479948	yes	down	3.08	2.41	3.86	0.48	1.59	1.65	3.11667	1.24
Soltu.DM.12G007050		Domain of unknown function (DUF303)	5.146	2.36353	0.0288053	0.479948	yes	up	0	0.58	0.36	1.55	0.8	2.73	0.313333	1.69333
Soltu.DM.03G006190		hypothetical protein	0.206	-2.2812	0.0288054	0.479948	yes	down	413.77	40.38	289.43	14.59	17.67	153.48	247.86	61.9133
Soltu.DM.01G051250		PAM domain (PCI/PINT associated module) protein	0.169	-2.56706	0.0288106	0.479948	yes	down	0.61	0.15	0.27	0.03	0.13	0.06	0.343333	0.0733333
Soltu.DM.07G022420		WAG	0.292	-1.77364	0.0288472	0.479948	yes	down	29.02	9.06	15.92	1.11	9.8	9.24	18	6.71667
Soltu.DM.07G021390		cytochrome P450, family 72, subfamily A, polypeptide	6.659	2.73531	0.028878	0.479948	yes	up	0.17	0	0.91	4.75	3.25	1	0.36	3
Soltu.DM.03G011480		PHE ammonia lyase	0.484	-1.04616	0.0288942	0.479948	yes	down	63.7	75.48	48.48	18.04	40.88	48.23	62.5533	35.7167
Soltu.DM.11G008450		receptor-like protein kinase	0.285	-1.80958	0.0289247	0.479948	yes	down	1.24	0.44	0.61	0.2	0.47	0.14	0.763333	0.27
Soltu.DM.01G032830		early nodulin-like protein	0.463	-1.11237	0.0289313	0.479948	yes	down	256.28	128.66	140.66	78.83	95.71	125.84	175.2	100.127
Soltu.DM.11G026570		C2H2 and C2HC zinc fingers superfamily protein	0.201	-2.31687	0.0289371	0.479948	yes	down	101.28	6.44	16.71	4.02	6.49	22.84	41.4767	11.1167
Soltu.DM.05G011740		microtubule-associated protein 65-8	0.086	-3.53331	0.0289413	0.479948	yes	down	3.56	0.29	0.08	0.02	0	0.04	1.31	0.02
Soltu.DM.01G038550		Cyclin family protein	2.437	1.28522	0.028948	0.479948	yes	up	0.82	2.41	2.81	3.77	3.75	8.44	2.01333	5.32
Soltu.DM.05G013050		RING/U-box superfamily protein	0.338	-1.56399	0.0290082	0.479948	yes	down	3.99	4.36	2.1	1.14	2.2	0.98	3.48333	1.44
Soltu.DM.07G006300		Phosphoinositide phosphatase family protein	0.049	-4.3474	0.0290147	0.479948	yes	down	1.83	0.16	0.06	0.14	0	0	0.683333	0.0466667
Soltu.DM.08G008670		myosin heavy chain-related	3.392	1.76195	0.0290194	0.479948	yes	up	0.08	1.12	0.54	3.06	2.29	1.08	0.58	2.14333
Soltu.DM.01G026740		conserved hypothetical protein	0.392	-1.35231	0.0290457	0.479948	yes	down	134.84	56.71	69.03	23.49	37.61	65.64	86.86	42.2467
Soltu.DM.12G027460		hypothetical protein	4.887	2.28886	0.029131	0.479948	yes	up	0.45	0.18	0.27	3.24	1.77	0.38	0.3	1.79667
Soltu.DM.05G005670		hypothetical protein	2.276	1.1862	0.029161	0.479948	yes	up	0.91	2.53	1.09	4.64	4.63	2.4	1.51	3.89
Soltu.DM.05G011750		nuclear factor Y, subunit C13	0.381	-1.39183	0.02926	0.479948	yes	down	31.37	11.5	13.42	6.91	7.12	12.82	18.7633	8.95
Soltu.DM.12G027030		hypothetical protein	0.475	-1.07292	0.0292719	0.479948	yes	down	25.01	17.44	23.14	13.52	12.25	12.32	21.8633	12.6967
Soltu.DM.12G015570		hypothetical protein	8.166	3.02954	0.0293217	0.479948	yes	up	0	0.09	0.13	0.77	0.4	0.73	0.0733333	0.633333
Soltu.DM.12G024050		Pyridoxal phosphate (PLP)-dependent transferases superfamily protein	0.226	-2.14701	0.0293227	0.479948	yes	down	2.05	2.15	1.38	0.27	1.32	0.03	1.86	0.54
Soltu.DM.02G004170		B-cell receptor-associated 31-like	0.215	-2.22012	0.0293347	0.479948	yes	down	7.97	11.39	13	0	2.96	5.23	10.7867	2.73
Soltu.DM.03G021630		conserved hypothetical protein	0.443	-1.17342	0.0293433	0.479948	yes	down	25.54	17.01	38.08	7.61	17.54	17.06	26.8767	14.07
Soltu.DM.06G027220		secE/sec61-gamma protein transport protein	0.47	-1.08993	0.0293918	0.479948	yes	down	1644.89	739.88	982.68	541.29	660.24	766.09	1122.48	655.873
Soltu.DM.04G003480		ARM repeat superfamily protein	0.414	-1.27235	0.0294063	0.479948	yes	down	34.25	16.99	27.75	8.96	19.35	20.66	26.33	16.3233
Soltu.DM.09G001470		proteasome inhibitor-related	0.488	-1.03434	0.0294217	0.479948	yes	down	126.09	72.79	98.31	36.78	70.45	70.72	99.0633	59.3167
Soltu.DM.10G019140		HEAT repeat ;WD domain, G-beta repeat protein protein	4.966	2.31213	0.0294389	0.479948	yes	up	0	1.14	0.29	2.04	0.77	2.47	0.476667	1.76
Soltu.DM.12G018550		PHYTOENE SYNTHASE	5.235	2.38824	0.0294813	0.479948	yes	up	2.11	0.1	5.51	19.8	35.76	3.64	2.57333	19.7333
Soltu.DM.03G005030		NAD(P)H dehydrogenase C1	3.726	1.89768	0.0294995	0.479948	yes	up	0.04	0.3	0.33	1.47	0.58	0.65	0.223333	0.9
Soltu.DM.02G025220		Cytochrome P450 superfamily protein	2.956	1.56383	0.0295442	0.479948	yes	up	0.47	2.22	1.77	2.28	2.91	8.82	1.48667	4.67
Soltu.DM.03G009280		Leucine-rich repeat receptor-like protein kinase family protein	3.014	1.59149	0.0295857	0.479948	yes	up	0.07	0.37	0.36	0.43	1.24	1	0.266667	0.89
Soltu.DM.02G023620		histidine kinase	2.055	1.03933	0.0296157	0.479948	yes	up	0.65	1.17	2.02	2.14	3.2	3.97	1.28	3.10333
Soltu.DM.02G024410		Protein kinase family protein with leucine-rich repeat domain	2.983	1.57695	0.0296179	0.479948	yes	up	0.45	2.97	1.86	7.77	2.05	6.76	1.76	5.52667
Soltu.DM.07G024330		cytochrome c oxidase	0.288	-1.7937	0.0296694	0.479948	yes	down	85.72	20.75	55.56	3.93	24.21	31.2	54.01	19.78
Soltu.DM.05G019200		Protein kinase protein with adenine nucleotide alpha hydrolases-like domain	2.272	1.18408	0.029678	0.479948	yes	up	0.82	1.58	1.32	4.62	2.48	2.65	1.24	3.25
Soltu.DM.01G045500		AGAMOUS-like	0.392	-1.35066	0.0296882	0.479948	yes	down	20.24	11.25	12.21	9.32	8.48	3.78	14.5667	7.19333
Soltu.DM.03G028670		LAG1 longevity assurance homolog	0.332	-1.59224	0.0297035	0.479948	yes	down	63.16	33.53	62.53	3.85	29.18	31.2	53.0733	21.41
Soltu.DM.06G022080		glutamate receptor 2.8	0.229	-2.12709	0.0297202	0.479948	yes	down	18.65	3.69	4.52	0.39	2.74	4.8	8.95333	2.64333
Soltu.DM.03G014100		hypothetical protein	6.195	2.63107	0.0297226	0.479948	yes	up	0	6.52	3.16	16.9	3.49	39.73	3.22667	20.04
Soltu.DM.04G030380		ENTH/ANTH/VHS superfamily protein	0.334	-1.58143	0.0297261	0.479948	yes	down	6.34	2.28	4.34	1.27	0.83	3.12	4.32	1.74
Soltu.DM.09G021200		ethylene response factor	0.41	-1.28501	0.0297347	0.479948	yes	down	146.98	59.58	61.81	51.35	32.59	54.24	89.4567	46.06
Soltu.DM.11G004580		Protein of unknown function (DUF1635)	4.18	2.06336	0.0297387	0.479948	yes	up	0.04	3.67	2.67	10.72	7.86	9.17	2.12667	9.25
Soltu.DM.01G020290		hypothetical protein	2.704	1.43494	0.0297684	0.480058	yes	up	3.49	19.13	16.3	50.18	16.06	44.96	12.9733	37.0667
Soltu.DM.09G023040		Phototropic-responsive NPH3 family protein	4.017	2.00615	0.0298416	0.480552	yes	up	0.15	6.12	4.2	16.82	6.87	19.31	3.49	14.3333
Soltu.DM.07G021370		cytochrome P450, family 72, subfamily A, polypeptide	0.312	-1.67919	0.0298447	0.480552	yes	down	1.8	3.91	17.11	2.66	3.64	1.59	7.60667	2.63
Soltu.DM.03G004850		hypothetical protein	0.377	-1.40629	0.0298983	0.481047	yes	down	3.86	2.01	1.51	1.95	0.81	1.54	2.46	1.43333
Soltu.DM.09G030850		cytochrome P450, family 76, subfamily C, polypeptide	0.19	-2.39519	0.0299925	0.481347	yes	down	5.41	0.54	0.8	0.1	0.66	0.96	2.25	0.573333
Soltu.DM.01G003760		Remorin family protein	2.44	1.28682	0.0300207	0.481347	yes	up	0.89	4.52	2.02	8.18	7.64	3.73	2.47667	6.51667
Soltu.DM.11G008640		agenet domain-containing protein / bromo-adjacent homology (BAH) domain-containing protein	2.116	1.08136	0.0300402	0.481347	yes	up	2.35	6.86	3.19	9.35	11.89	4	4.13333	8.41333
Soltu.DM.05G005090		galactosyltransferase1	0.346	-1.53062	0.0301291	0.481347	yes	down	56.79	23.45	40.14	4.53	19.09	27.6	40.1267	17.0733
Soltu.DM.05G000210		NB-ARC domain-containing disease resistance protein	0.276	-1.85635	0.0301831	0.481347	yes	down	2.99	1.01	2.09	0.1	0.99	1.02	2.03	0.703333
Soltu.DM.05G005860		origin recognition complex protein	0.289	-1.79223	0.0301897	0.481347	yes	down	15.44	2.97	5.68	2.97	1.45	4.26	8.03	2.89333
Soltu.DM.07G022490		glutathione S-transferase TAU	0.226	-2.14642	0.0302031	0.481347	yes	down	327.49	37.15	94.91	13.31	19.6	100.8	153.183	44.57
Soltu.DM.02G023370		early-responsive to dehydration stress protein (ERD4)	0.46	-1.11905	0.0302403	0.481347	yes	down	17.21	6.9	10.57	6.75	6.89	6.25	11.56	6.63
Soltu.DM.10G027720		hypothetical protein	0.41	-1.28728	0.0302438	0.481347	yes	down	281.77	104.15	248.18	62.4	96.13	158.19	211.367	105.573
Soltu.DM.09G017950		Phototropic-responsive NPH3 family protein	3.767	1.91334	0.0302438	0.481347	yes	up	0.06	2.02	1.71	5.63	2.52	6.03	1.26333	4.72667
Soltu.DM.10G005720		arabinogalactan protein	0.448	-1.15984	0.0302656	0.481347	yes	down	773.63	497.76	430.11	265.83	245.4	427.91	567.167	313.047
Soltu.DM.12G003800		conserved hypothetical protein	0.471	-1.08739	0.0302739	0.481347	yes	down	369.89	195.74	310.27	164.72	111.98	220.96	291.967	165.887
Soltu.DM.01G008310		beta glucosidase	2.895	1.53376	0.0303105	0.481347	yes	up	0.32	3.87	2.5	8.79	8.55	3.67	2.23	7.00333
Soltu.DM.04G032040		protein serine/threonine kinases;protein kinases;ATP binding;sugar binding;kinases;carbohydrate binding	0.46	-1.12128	0.0303144	0.481347	yes	down	47.1	22.85	25.07	12.62	16.96	22.04	31.6733	17.2067
Soltu.DM.01G032300		BON association protein	0.267	-1.90495	0.0303414	0.481347	yes	down	69.23	25.89	32.9	2.23	9.91	29.94	42.6733	14.0267
Soltu.DM.01G038770		glycoside hydrolase family 2 protein	2.178	1.12281	0.0305321	0.482484	yes	up	0.88	3.98	2.62	7.73	5.3	4.72	2.49333	5.91667
Soltu.DM.10G004070		NB-ARC domain-containing disease resistance protein	2.175	1.12077	0.0305608	0.482484	yes	up	0.59	2.08	1.27	3.57	4.08	1.74	1.31333	3.13
Soltu.DM.08G011280		conserved hypothetical protein	0.294	-1.76848	0.0305965	0.482686	yes	down	5.05	1.77	10.89	0.5	2.51	3.05	5.90333	2.02
Soltu.DM.09G001720		RNA-binding (RRM/RBD/RNP motifs) family protein	2.066	1.04714	0.0306226	0.482736	yes	up	2.44	2.15	2.04	7.37	5	3.85	2.21	5.40667
Soltu.DM.07G023130		Peptidase S24/S26A/S26B/S26C family protein	0.494	-1.01835	0.030647	0.482759	yes	down	6.86	4.82	5.08	3.09	3.46	3.42	5.58667	3.32333
Soltu.DM.10G004640		GDSL-like Lipase/Acylhydrolase superfamily protein	0.299	-1.73955	0.0306839	0.482979	yes	down	24.66	7.07	12.5	1.58	4.39	10.52	14.7433	5.49667
Soltu.DM.03G036590		SNARE-like superfamily protein	0.492	-1.02294	0.0307272	0.483299	yes	down	90.32	45.19	59.25	34.41	39.86	43.85	64.92	39.3733
Soltu.DM.07G022190		Copper transport protein family	0.196	-2.35453	0.030756	0.483391	yes	down	8.95	3.08	5.08	0	1.97	2.39	5.70333	1.45333
Soltu.DM.01G031880		Leucine-rich repeat protein kinase family protein	12.178	3.60615	0.030867	0.484412	yes	up	0	0	0.12	0.5	0.02	1.06	0.04	0.526667
Soltu.DM.10G005670		SPA (suppressor of phyA-105) protein family	2.155	1.10776	0.0309038	0.484412	yes	up	0.55	2.09	1.19	3.4	4.03	1.8	1.27667	3.07667
Soltu.DM.06G030840		nitrate excretion transporter1	2.407	1.26695	0.0309286	0.484412	yes	up	3.61	5.95	6.03	4.7	20.78	14.57	5.19667	13.35
Soltu.DM.01G037990		CTP synthase family protein	3.112	1.63788	0.0309317	0.484412	yes	up	0.06	0.88	1.03	1.92	1.83	1.06	0.656667	1.60333
Soltu.DM.03G027360		Leucine-rich repeat protein kinase family protein	3.502	1.80812	0.0309378	0.484412	yes	up	0.06	0.28	0.52	0.69	0.72	1.82	0.286667	1.07667
Soltu.DM.05G002850		Ribosomal protein PSRP-3/Ycf65	22.424	4.48697	0.0309422	1	yes	up	0	0	0	0.67	0.49	0.55	0	0.57
Soltu.DM.03G018160		DWNN domain, a CCHC-type zinc finger	0.454	-1.14079	0.0309783	0.484412	yes	down	1.08	1.05	1.77	0.73	0.84	0.48	1.3	0.683333
Soltu.DM.05G021790		conserved hypothetical protein	0.417	-1.26311	0.0309999	0.484412	yes	down	513.58	210.14	191.26	124.74	161.48	199.07	304.993	161.763
Soltu.DM.05G016070		hypothetical protein	0.427	-1.22772	0.0310052	0.484412	yes	down	2.55	2.68	3.82	1.32	1.47	0.51	3.01667	1.1
Soltu.DM.06G031610		Haloacid dehalogenase-like hydrolase (HAD) superfamily protein	0.319	-1.64688	0.031125	0.485227	yes	down	37.64	6.8	14.94	5.13	6.41	12.82	19.7933	8.12
Soltu.DM.08G017970		Acyl-CoA N-acyltransferases (NAT) superfamily protein	0.243	-2.04218	0.0311398	0.485227	yes	down	985.48	180.6	205.57	36.48	83.72	312.46	457.217	144.22
Soltu.DM.03G030460		end binding protein 1B	4.523	2.17726	0.0311861	0.485227	yes	up	0	0.45	0.29	1.86	1.01	0.76	0.246667	1.21
Soltu.DM.12G025910		calmodulin-binding family protein	0.312	-1.67831	0.0312556	0.485227	yes	down	34.67	9.97	16.61	2.77	5.8	15.24	20.4167	7.93667
Soltu.DM.05G009530		Protein of Unknown Function (DUF239)	4.533	2.18048	0.0312777	0.485227	yes	up	0	1.82	1.05	3.77	2.54	7.04	0.956667	4.45
Soltu.DM.11G002820		UDP-Glycosyltransferase superfamily protein	0.324	-1.62442	0.0313266	0.485227	yes	down	91.85	23.02	25.09	11.79	15.36	31.51	46.6533	19.5533
Soltu.DM.05G022080		ethylene responsive element binding factor	0.393	-1.3486	0.0313301	0.485227	yes	down	62.04	20.67	46.31	12.16	17.77	32.12	43.0067	20.6833
Soltu.DM.01G047100		Calcium-dependent lipid-binding (CaLB domain) family protein	0.477	-1.06686	0.0313341	0.485227	yes	down	40.15	42.46	91.44	15.98	42.18	37.9	58.0167	32.02
Soltu.DM.04G004680		Cox19-like CHCH family protein	0.415	-1.27055	0.0313396	0.485227	yes	down	22.6	10.18	10.68	7.79	5.24	9.22	14.4867	7.41667
Soltu.DM.10G026390		nodulin MtN21 /EamA-like transporter family protein	2.801	1.48612	0.0313617	0.485227	yes	up	3.5	28.18	21.84	23.56	85.88	54.46	17.84	54.6333
Soltu.DM.09G021720		Peroxidase superfamily protein	2.608	1.38281	0.0313729	0.485227	yes	up	11.44	46.89	11.43	100.75	38.87	58.79	23.2533	66.1367
Soltu.DM.09G028720		pleiotropic drug resistance	0.202	-2.30683	0.0314553	0.485227	yes	down	185.89	24.6	53.96	1.41	21.67	46.8	88.15	23.2933
Soltu.DM.12G009490		Cytochrome P450 superfamily protein	0.301	-1.73114	0.0315493	0.485227	yes	down	40.16	11.24	10.84	2.51	8.4	13.38	20.7467	8.09667
Soltu.DM.12G000120		receptor like protein	0.41	-1.28732	0.0315806	0.485227	yes	down	4.53	2.19	1.73	1.08	1.82	1.48	2.81667	1.46
Soltu.DM.07G013260		conserved hypothetical protein	0.346	-1.53035	0.0316578	0.485227	yes	down	24.87	18.31	16.35	1.89	8.83	14.11	19.8433	8.27667
Soltu.DM.11G007980		DNA repair metallo-beta-lactamase family protein	0.368	-1.44191	0.0316746	0.485227	yes	down	2.87	0.88	1.64	0.6	1.06	0.85	1.79667	0.836667
Soltu.DM.03G035700		downstream target of AGL15-4	3.738	1.90218	0.0317437	0.485227	yes	up	0.31	7.6	11.93	25.1	17.42	34.1	6.61333	25.54
Soltu.DM.08G024150		ethylene responsive element binding factor	0.331	-1.59383	0.0317919	0.485227	yes	down	40.94	25.52	33	2.6	13.58	24.13	33.1533	13.4367
Soltu.DM.09G023280		TSPO(outer membrane tryptophan-rich sensory protein)-related	0.486	-1.0404	0.0318258	0.485227	yes	down	58.61	121.84	185.93	51.5	109.51	43.35	122.127	68.12
Soltu.DM.06G024680		Sec14p-like phosphatidylinositol transfer family protein	0.336	-1.57427	0.0318391	0.485227	yes	down	7.94	4.58	5.34	6.37	3.66	2.52	5.95333	4.18333
Soltu.DM.03G032230		inositol polyphosphate kinase 2 beta	0.221	-2.17572	0.0318485	0.485227	yes	down	26.55	3.02	10.18	0.54	2.92	7.85	13.25	3.77
Soltu.DM.07G026920		Kinesin motor family protein	2.954	1.56278	0.0318605	0.485227	yes	up	0.05	0.68	0.53	1.31	1.15	1.5	0.42	1.32
Soltu.DM.05G008050		NHL domain-containing protein	3.219	1.68658	0.0318625	0.485227	yes	up	0.22	0.67	2.2	3.67	2.33	4.18	1.03	3.39333
Soltu.DM.01G027220		conserved hypothetical protein	2.657	1.4097	0.0318753	0.485227	yes	up	0.09	0.46	0.45	0.86	0.77	1.23	0.333333	0.953333
Soltu.DM.09G002400		Oligosaccaryltransferase	0.485	-1.04542	0.0319021	0.485227	yes	down	243.06	212.42	166.37	84.77	137.43	153.6	207.283	125.267
Soltu.DM.04G031940		hypothetical protein	0.36	-1.47477	0.0319087	0.485227	yes	down	729.42	424.13	229.96	101.02	198.97	325.8	461.17	208.597
Soltu.DM.02G025700		Regulator of Vps4 activity in the MVB pathway protein	0.354	-1.4971	0.0319136	0.485227	yes	down	4.8	4.08	8.11	0.61	2.8	3.59	5.66333	2.33333
Soltu.DM.11G002460		alpha/beta-Hydrolases superfamily protein	0.438	-1.19008	0.0319675	0.485227	yes	down	54.11	22.49	36.92	13.34	19.54	28.38	37.84	20.42
Soltu.DM.09G011820		DUF4283 domain containing protein	2.472	1.30564	0.0319782	0.485227	yes	up	0.81	1.85	0.76	3.13	4.01	2.57	1.14	3.23667
Soltu.DM.10G018320		dicarboxylate transport 2.1	4.101	2.03596	0.0320855	0.485784	yes	up	0.04	0.46	0.37	2.38	1.19	0.38	0.29	1.31667
Soltu.DM.07G002190		Xyloglucan endotransglucosylase/hydrolase family protein	0.246	-2.02591	0.0321881	0.486787	yes	down	13.23	1.31	10.6	2.54	0.66	4.3	8.38	2.5
Soltu.DM.03G024920		cysteine-rich RLK (RECEPTOR-like protein kinase)	0.35	-1.51408	0.0322094	0.486787	yes	down	5.41	1.53	4.15	0.43	2.58	1.84	3.69667	1.61667
Soltu.DM.10G020380		hypothetical protein	23.632	4.56268	0.0322277	1	yes	up	0	0	0	1.89	2.81	0.61	0	1.77
Soltu.DM.07G026860		RmlC-like cupins superfamily protein	0.421	-1.24725	0.0322399	0.486787	yes	down	3.67	1.75	2.88	1.01	1.6	1.56	2.76667	1.39
Soltu.DM.09G006650		F-box family protein with a domain of unknown function (DUF295)	0.388	-1.36651	0.0323158	0.487517	yes	down	5	3.49	3.74	0.63	2.65	2.49	4.07667	1.92333
Soltu.DM.01G008280		plasmodesmata callose-binding protein	3.704	1.88906	0.0323819	0.488041	yes	up	0.07	1.68	1.5	3.96	2.19	6.4	1.08333	4.18333
Soltu.DM.04G022660		cytochrome P450, family 71, subfamily A, polypeptide	0.154	-2.69655	0.0324433	0.488041	yes	down	40.15	2.14	5.86	0.19	1.6	8.1	16.05	3.29667
Soltu.DM.03G019600		hypothetical protein	2.399	1.26249	0.032494	0.488455	yes	up	0.57	1.52	1.66	3.89	2.37	2.61	1.25	2.95667
Soltu.DM.02G014590		Nodulin MtN3 family protein	0.327	-1.61211	0.0325533	0.488884	yes	down	12.57	3.27	4.18	1.74	2.34	4.29	6.67333	2.79
Soltu.DM.09G003140		Nucleic acid-binding, OB-fold-like protein	0.297	-1.75275	0.0325935	0.488884	yes	down	14.31	3.43	4.69	1.4	2.72	4.44	7.47667	2.85333
Soltu.DM.05G018930		hypothetical protein	22.254	4.47597	0.0326512	1	yes	up	0	0	0	3.92	8.21	3.71	0	5.28
Soltu.DM.12G004080		ChaC-like family protein	2.592	1.37384	0.0326549	0.488884	yes	up	0.29	2.44	1.9	4.52	4.59	3.91	1.54333	4.34
Soltu.DM.05G009270		NB-ARC domain-containing disease resistance protein	2.039	1.02801	0.0326889	0.488884	yes	up	4.7	15.58	8.44	24.93	27.07	10.63	9.57333	20.8767
Soltu.DM.03G037010		Lung seven transmembrane receptor family protein	2.682	1.42337	0.032712	0.488884	yes	up	0.49	4.99	3.71	7.68	8.09	10.42	3.06333	8.73
Soltu.DM.07G010710		conserved hypothetical protein	0.379	-1.3983	0.0327248	0.488884	yes	down	84.77	30.79	34.82	13.15	21.98	36.68	50.1267	23.9367
Soltu.DM.04G000790		sec7 domain-containing protein	2.195	1.13401	0.0327316	0.488884	yes	up	0.21	0.76	0.98	1.17	1.93	1.62	0.65	1.57333
Soltu.DM.09G009490		WRKY DNA-binding protein	0.324	-1.6257	0.0327512	0.488884	yes	down	54.63	29.28	45.28	2.81	18.78	29	43.0633	16.8633
Soltu.DM.02G020650		conserved hypothetical protein	2.492	1.31703	0.0327549	0.488884	yes	up	0.44	1.3	1.36	3.62	1.48	3.31	1.03333	2.80333
Soltu.DM.03G018690		Kunitz family trypsin and protease inhibitor protein	0.302	-1.72898	0.0328664	0.488968	yes	down	58.28	13.4	16.19	5.71	7.98	20.32	29.29	11.3367
Soltu.DM.02G034320		WRKY DNA-binding protein	0.225	-2.14957	0.0328671	0.488968	yes	down	1089.07	138.87	242.01	25.43	94.27	312.88	489.983	144.193
Soltu.DM.06G012630		EXORDIUM like	3.255	1.70282	0.0328801	0.488968	yes	up	0.17	3.84	2.81	9.56	6.35	7.54	2.27333	7.81667
Soltu.DM.04G032290		conserved hypothetical protein	2.769	1.46947	0.0328999	0.488968	yes	up	2.55	19.03	20.12	32.45	28.83	61.2	13.9	40.8267
Soltu.DM.02G028780		alpha/beta-Hydrolases superfamily protein	4.322	2.11167	0.0329178	0.488968	yes	up	0.15	7.71	3.79	32.49	6.92	12.31	3.88333	17.24
Soltu.DM.09G007300		exocyst subunit exo70 family protein H4	0.278	-1.8467	0.0329197	0.488968	yes	down	45.89	13.6	45.99	1.32	18.44	16.55	35.16	12.1033
Soltu.DM.01G031630		Plant VAMP (vesicle-associated membrane protein) family protein	0.465	-1.10342	0.0329446	0.488968	yes	down	65.01	33.05	52.79	21.82	30.51	39.52	50.2833	30.6167
Soltu.DM.07G022100		Protein kinase superfamily protein	2.081	1.05744	0.0329464	0.488968	yes	up	0.83	3.03	2.98	3.7	6	5.98	2.28	5.22667
Soltu.DM.06G025870		RING/FYVE/PHD zinc finger superfamily protein	0.412	-1.27813	0.0330384	0.489468	yes	down	87.7	28.75	55.56	20.09	27.03	41.45	57.3367	29.5233
Soltu.DM.04G007430		heat shock cognate protein 70-1	0.446	-1.16575	0.0330498	0.489468	yes	down	223.5	182.68	197.1	40.03	174.28	113.3	201.093	109.203
Soltu.DM.02G030620		reversibly glycosylated polypeptide	6.314	2.65847	0.0330891	0.489705	yes	up	0	0.15	0.44	2.13	0.27	1.61	0.196667	1.33667
Soltu.DM.06G026620		Dof-type zinc finger DNA-binding family protein	2.244	1.16595	0.0331769	0.490659	yes	up	1.61	6.45	7.05	11.86	9.03	15.66	5.03667	12.1833
Soltu.DM.09G018950		Leucine-rich repeat transmembrane protein kinase family protein	0.079	-3.66749	0.0332059	0.490743	yes	down	1.47	0.07	0.19	0	0.21	0	0.576667	0.07
Soltu.DM.10G016990		Protein of unknown function (DUF803)	0.469	-1.09248	0.0333047	0.491111	yes	down	27.9	16.8	25.5	7.66	13.02	18.13	23.4	12.9367
Soltu.DM.12G029330		NAC (No Apical Meristem) domain transcriptional regulator superfamily protein	0.418	-1.25773	0.0333525	0.491111	yes	down	79.43	35.62	69.73	13.38	38.16	42.92	61.5933	31.4867
Soltu.DM.01G023530		pyruvate orthophosphate dikinase	0.157	-2.67041	0.033387	0.491111	yes	down	0.32	0.16	0.05	0.03	0.06	0.02	0.176667	0.0366667
Soltu.DM.02G029230		PATATIN-like protein	0.201	-2.31557	0.0333901	0.491111	yes	down	723.84	125.68	121.58	5.59	70.06	181.16	323.7	85.6033
Soltu.DM.01G021740		Transducin/WD40 repeat-like superfamily protein	2.685	1.42503	0.0333951	0.491111	yes	up	3.31	1.04	1.1	1.73	2.74	2.55	1.81667	2.34
Soltu.DM.12G021430		microtubule-associated proteins 65-1	2.398	1.26197	0.0334008	0.491111	yes	up	1.01	7.42	4.01	11.07	9.78	11.08	4.14667	10.6433
Soltu.DM.01G011140		receptor-like protein kinase	0.212	-2.2362	0.0334028	0.491111	yes	down	15.37	3.16	7.58	0.08	3.87	3.28	8.70333	2.41
Soltu.DM.06G019860		3-ketoacyl-CoA synthase	0.458	-1.12628	0.0334905	0.491841	yes	down	16.14	7.55	17.5	5.09	7.08	10.36	13.73	7.51
Soltu.DM.04G029640		conserved hypothetical protein	0.445	-1.16693	0.0335368	0.492095	yes	down	158.33	85.91	116.72	31.67	83.4	85.56	120.32	66.8767
Soltu.DM.12G008400		glycosyl hydrolase 9C2	11.052	3.46629	0.0335638	0.492095	yes	up	0	0	0.07	0.54	0.08	0.22	0.0233333	0.28
Soltu.DM.02G024490		Lateral root primordium (LRP) protein-related	2.589	1.37227	0.0335779	0.492095	yes	up	0.29	1.81	1.63	2.53	5.04	3.08	1.24333	3.55
Soltu.DM.05G024190		Transmembrane amino acid transporter family protein	7.49	2.90495	0.0336202	1	yes	up	0	0.08	0.12	0.61	0.67	0.47	0.0666667	0.583333
Soltu.DM.02G011200		RING/U-box superfamily protein	2.073	1.05175	0.0337634	0.492933	yes	up	5.93	14.07	13.45	14.68	44.89	20.39	11.15	26.6533
Soltu.DM.06G013150		AMP-dependent synthetase and ligase family protein	0.3	-1.73837	0.0338318	0.492933	yes	down	513.11	138.06	215.02	22.83	120.97	187.46	288.73	110.42
Soltu.DM.07G010920		Protein kinase superfamily protein	2.124	1.08692	0.0338418	0.492933	yes	up	1.27	5.4	2.58	6.83	9.76	5.48	3.08333	7.35667
Soltu.DM.05G003720		Protein kinase superfamily protein	0.371	-1.43051	0.0338511	0.492933	yes	down	5.08	1.53	2.2	0.89	1.53	1.74	2.93667	1.38667
Soltu.DM.11G024970		FAD/NAD(P)-binding oxidoreductase family protein	0.497	-1.00826	0.0338788	0.492933	yes	down	25.67	17.64	35.47	11.48	19.75	17.8	26.26	16.3433
Soltu.DM.04G002260		Protein kinase superfamily protein	0.49	-1.02884	0.0339087	0.492933	yes	down	12.93	10.17	11.97	3.8	12.47	6.34	11.69	7.53667
Soltu.DM.10G029460		LRR and NB-ARC domains-containing disease resistance protein	6.671	2.73782	0.0339255	0.492933	yes	up	0	0.07	0.06	0.15	0.4	0.39	0.0433333	0.313333
Soltu.DM.02G020760		Regulator of chromosome condensation (RCC1) family with FYVE zinc finger domain	2.366	1.24248	0.0339464	0.492933	yes	up	0.34	0.17	0.33	0.86	0.65	0.84	0.28	0.783333
Soltu.DM.01G038080		Phosphoglycerate mutase family protein	0.374	-1.42075	0.0339673	0.492933	yes	down	39.9	12.43	19.82	7.07	8.54	18	24.05	11.2033
Soltu.DM.08G021470		RING-H2 finger C1A	2.891	1.53164	0.0340044	0.492933	yes	up	0.38	4.02	1.65	7.67	8.07	3.89	2.01667	6.54333
Soltu.DM.05G000790		Putative membrane lipoprotein	3.878	1.95543	0.0340099	0.492933	yes	up	0.13	4.86	3.71	16.83	4.87	12.97	2.9	11.5567
Soltu.DM.10G002260		Transducin/WD40 repeat-like superfamily protein	3.803	1.92729	0.0341193	0.494178	yes	up	0	0.15	0.14	0.36	0.44	0.39	0.0966667	0.396667
Soltu.DM.03G021720		Lung seven transmembrane receptor family protein	0.485	-1.04372	0.0341875	0.494825	yes	down	95.09	42.86	63.18	32.34	42.84	45.39	67.0433	40.19
Soltu.DM.12G004950		hypothetical protein	0.364	-1.4592	0.0342699	0.495615	yes	down	5.69	4.01	7.87	0.87	2.15	3.14	5.85667	2.05333
Soltu.DM.12G001430		conserved hypothetical protein	0.406	-1.30103	0.0342892	0.495615	yes	down	83.21	88.09	290.36	31.09	92.65	89.23	153.887	70.99
Soltu.DM.02G013470		gibberellin 2-oxidase	5.12	2.35624	0.0343355	0.495944	yes	up	0.15	0.25	0.07	0.34	0.37	1.95	0.156667	0.886667
Soltu.DM.11G016790		osmotin	0.187	-2.41739	0.034398	0.496359	yes	down	35.48	6.08	1.68	0.73	9.2	1.88	14.4133	3.93667
Soltu.DM.09G029050		protein kinase family protein	0.494	-1.01813	0.0344917	0.496359	yes	down	32.1	16.72	17.59	14.67	14.8	11.33	22.1367	13.6
Soltu.DM.02G020370		F-box family protein with a domain of unknown function (DUF295)	0.266	-1.91291	0.0344921	0.496359	yes	down	4.33	1.77	0.95	0.41	0.45	1.48	2.35	0.78
Soltu.DM.03G002030		LEUNIG_homolog	0.195	-2.35985	0.0344959	0.496359	yes	down	0.92	0.58	1.12	0.1	0.22	0.29	0.873333	0.203333
Soltu.DM.06G001970		breast cancer associated RING	0.466	-1.10143	0.0345891	0.496359	yes	down	4.12	2.56	2.36	1.5	1.45	2.15	3.01333	1.7
Soltu.DM.03G018440		Kunitz family trypsin and protease inhibitor protein	0.408	-1.29388	0.0346036	0.496359	yes	down	321.21	131.43	153.53	64.84	84.34	157.83	202.057	102.337
Soltu.DM.04G033280		Serine/threonine-protein kinase WNK (With No Lysine)-related	0.254	-1.97616	0.0346154	0.496359	yes	down	5.75	0.48	1.81	0.72	1.31	0.76	2.68	0.93
Soltu.DM.11G009770		Gibberellin-regulated family protein	2.628	1.39419	0.034653	0.496359	yes	up	26.17	260.22	257.57	488.32	644.53	627.98	181.32	586.943
Soltu.DM.04G001420		Endosomal targeting BRO1-like domain-containing protein	0.451	-1.14915	0.0347072	0.496359	yes	down	11.48	17.45	42.49	7.06	18.13	11.32	23.8067	12.17
Soltu.DM.06G004000		ZRT/IRT-like protein	0.186	-2.42485	0.0347371	0.496359	yes	down	8.07	0.47	1.39	0.67	0.15	1.5	3.31	0.773333
Soltu.DM.08G025880		UDP-D-glucuronate 4-epimerase	0.375	-1.41385	0.0347416	0.496359	yes	down	147.76	39.86	46.15	27.72	39.88	46.25	77.9233	37.95
Soltu.DM.01G047240		UDP-glucosyl transferase 73B3	0.295	-1.76364	0.0348889	0.496757	yes	down	827.05	298.42	472.87	26.09	243.47	328.54	532.78	199.367
Soltu.DM.12G019510		transporter associated with antigen processing protein	0.394	-1.34466	0.0348912	0.496757	yes	down	7.69	2.23	3.6	2.18	1.75	2.4	4.50667	2.11
Soltu.DM.03G022300		ABL interactor-like protein	2.165	1.1141	0.0349363	0.496757	yes	up	2.2	10.85	6.04	15.52	12.15	16.81	6.36333	14.8267
Soltu.DM.07G002680		hypothetical protein	0.217	-2.20341	0.0350178	0.496757	yes	down	0.23	2.44	1.6	0.24	0.45	0.27	1.42333	0.32
Soltu.DM.06G018830		Tetratricopeptide repeat (TPR)-like superfamily protein	0.459	-1.12241	0.0350599	0.496757	yes	down	13.31	6.72	16.49	3.9	10.01	6.46	12.1733	6.79
Soltu.DM.06G011900		Leucine-rich repeat protein kinase family protein	3.085	1.62505	0.0351144	0.496757	yes	up	0.03	0.43	0.33	0.54	0.89	1.18	0.263333	0.87
Soltu.DM.09G020830		WRKY DNA-binding protein	2.577	1.36587	0.035149	0.496757	yes	up	0.65	5.26	4.27	12.85	7.75	7.4	3.39333	9.33333
Soltu.DM.04G021540		tetratricopeptide repeat (TPR)-containing protein	0.377	-1.40559	0.0351915	0.496757	yes	down	2.14	1.24	3.99	0.44	1.3	1.52	2.45667	1.08667
Soltu.DM.12G020650		Carbohydrate-binding X8 domain superfamily protein	17.104	4.09624	0.0352049	1	yes	up	0	0.05	0	0.37	0.05	0.59	0.0166667	0.336667
Soltu.DM.01G051020		proteasome alpha subunit D2	0.486	-1.04227	0.0352672	0.496757	yes	down	407.22	206.27	321.36	122.45	190.96	239.82	311.617	184.41
Soltu.DM.08G004540		Late embryogenesis abundant (LEA) hydroxyproline-rich glycoprotein family	0.221	-2.18001	0.0352764	0.496757	yes	down	197.83	32.86	40.34	2.88	18.92	56.25	90.3433	26.0167
Soltu.DM.02G019680		cysteine-rich RLK (RECEPTOR-like protein kinase)	7.507	2.90817	0.0353139	0.496757	yes	up	0.08	0	0.12	0.48	0.53	0.82	0.0666667	0.61
Soltu.DM.03G036690		hydroxyproline-rich glycoprotein family protein	0.353	-1.50147	0.0353209	0.496757	yes	down	123.97	36.92	74.77	10.6	48.46	46.57	78.5533	35.21
Soltu.DM.01G050150		GATA transcription factor	0.475	-1.07387	0.0353598	0.496757	yes	down	113.35	53.76	63.36	33.94	48.84	53.32	76.8233	45.3667
Soltu.DM.04G008550		hydroxyproline-rich glycoprotein family protein	2.884	1.52803	0.0353682	0.496757	yes	up	1.04	0.35	0.52	2.5	2.92	1.47	0.636667	2.29667
Soltu.DM.02G004750		auxin response factor	2.339	1.22612	0.0353703	0.496757	yes	up	1	3.33	3.25	9.54	18.2	9.81	2.52667	12.5167
Soltu.DM.01G047850		conserved hypothetical protein	2.877	1.52459	0.0354406	0.496757	yes	up	2.92	9.08	9.8	23.38	8.13	36.5	7.26667	22.67
Soltu.DM.11G022440		Heavy metal transport/detoxification superfamily protein	2.812	1.49166	0.0354495	0.496757	yes	up	0.47	2.82	3.7	4.93	4.7	11.17	2.33	6.93333
Soltu.DM.10G024480		myb domain protein	2.562	1.35731	0.0354632	0.496757	yes	up	10.29	8.71	20.13	58.37	11.39	44.21	13.0433	37.99
Soltu.DM.03G025850		hypothetical protein	3.181	1.66941	0.0355886	0.496757	yes	up	4.41	66.74	102.94	182.99	196.09	209.98	58.03	196.353
Soltu.DM.11G008150		Aminotransferase class-V domain containing protein	0.229	-2.12354	0.0355997	0.496757	yes	down	105.75	11.45	53.45	4.02	5	38.23	56.8833	15.75
Soltu.DM.03G025590		cytochrome P450, family 71, subfamily A, polypeptide	0.269	-1.89247	0.0356106	0.496757	yes	down	272.51	70.66	79.32	8.77	38.42	98.14	140.83	48.4433
Soltu.DM.12G004590		conserved hypothetical protein	2.692	1.42875	0.0356134	0.496757	yes	up	0.66	7.91	6.27	11.16	13.72	15.43	4.94667	13.4367
Soltu.DM.08G007360		TEOSINTE BRANCHED 1, cycloidea and PCF transcription factor	2.481	1.31117	0.0356366	0.496757	yes	up	0.42	1.68	2.66	3.07	5.71	4.81	1.58667	4.53
Soltu.DM.07G016750		ethylene-forming enzyme	0.238	-2.07386	0.0356694	0.496757	yes	down	427.66	163.88	166.87	3.5	98.27	127.47	252.803	76.4133
Soltu.DM.12G025460		Protein kinase family protein with leucine-rich repeat domain	0.33	-1.6014	0.0357245	0.496757	yes	down	19.61	3.55	5.32	2.49	5.49	4.55	9.49333	4.17667
Soltu.DM.05G025060		Putative membrane lipoprotein	2.402	1.2641	0.0357427	0.496757	yes	up	0.82	6.31	4.06	8.41	11.26	9.44	3.73	9.70333
Soltu.DM.08G029870		Serine/threonine-protein kinase WNK (With No Lysine)-related	2.766	1.468	0.0357653	0.496757	yes	up	0.07	0.37	0.29	0.47	1.08	0.71	0.243333	0.753333
Soltu.DM.01G019360		Ca2+-binding protein	0.316	-1.66189	0.0357755	0.496757	yes	down	601.71	210.96	511.71	29.76	189.2	293.26	441.46	170.74
Soltu.DM.05G002130		NB-ARC domain-containing disease resistance protein	2.31	1.20779	0.0358237	0.496757	yes	up	0.76	2.36	0.74	4.73	4.63	1.63	1.28667	3.66333
Soltu.DM.02G029600		Zinc-finger domain of monoamine-oxidase A repressor R1	2.518	1.33252	0.0358961	0.496757	yes	up	1.23	5.12	5.34	18.37	6.19	7.14	3.89667	10.5667
Soltu.DM.03G022260		Tetratricopeptide repeat (TPR)-like superfamily protein	2.341	1.22715	0.0359668	0.496757	yes	up	0.32	0.58	0.3	1.51	1.01	0.69	0.4	1.07
Soltu.DM.05G022700		HXXXD-type acyl-transferase family protein	0.326	-1.6183	0.0360124	0.496757	yes	down	29.54	9.32	10.23	1.89	9.74	9.15	16.3633	6.92667
Soltu.DM.11G007950		transmembrane kinase	2.077	1.05478	0.036032	0.496757	yes	up	1.63	6.49	5.02	13.75	8.34	7.63	4.38	9.90667
Soltu.DM.02G029930		PQ-loop repeat family protein / transmembrane family protein	2.629	1.39461	0.0360919	0.496757	yes	up	0.99	3.28	3.34	13.42	3.3	5	2.53667	7.24
Soltu.DM.04G028760		hypothetical protein	0.336	-1.57521	0.0360958	0.496757	yes	down	135.96	47.15	168.06	12.48	51.09	76.41	117.057	46.66
Soltu.DM.06G009380		CRINKLY4 related	0.403	-1.31145	0.0361389	0.496757	yes	down	16.72	6.25	12.34	3.21	4.8	9.31	11.77	5.77333
Soltu.DM.10G024910		KCBP-interacting protein kinase	2.22	1.15041	0.03615	0.496757	yes	up	0.34	1.93	1.48	3.05	3	3.02	1.25	3.02333
Soltu.DM.06G001220		XB3 ortholog 5 in Arabidopsis thaliana	2.481	1.31066	0.0362037	0.496757	yes	up	0.72	1.08	0.31	2.54	1.54	1.98	0.703333	2.02
Soltu.DM.11G026510		C2H2-type zinc finger family protein	0.28	-1.83727	0.0362717	0.496757	yes	down	56.04	24.83	58.56	1.27	22.53	23.9	46.4767	15.9
Soltu.DM.12G004730		Domain of unknown function (DUF23)	0.311	-1.68566	0.0363027	0.496757	yes	down	2.46	1.51	1.92	0.16	0.69	1.34	1.96333	0.73
Soltu.DM.09G023230		glutathione S-transferase phi	0.263	-1.92658	0.036413	0.496757	yes	down	14.29	11.13	123.5	32.13	5.13	15.09	49.64	17.45
Soltu.DM.07G013250		Plant invertase/pectin methylesterase inhibitor superfamily protein	4.843	2.27584	0.0364342	0.496757	yes	up	0	0.67	0.89	5.41	1.11	1.44	0.52	2.65333
Soltu.DM.10G005750		hypothetical protein	2.093	1.06569	0.0364821	0.496757	yes	up	1.85	2.5	1.65	4.2	4.87	2.98	2	4.01667
Soltu.DM.09G029060		Calcium-binding EF-hand family protein	6.628	2.72866	0.0365302	1	yes	up	0.1	0.1	0.07	0.83	0.64	0.57	0.09	0.68
Soltu.DM.05G006290		Leucine-rich repeat protein kinase family protein	2.501	1.32261	0.0365538	0.496757	yes	up	1.06	8.74	5.54	13.75	19.26	8.8	5.11333	13.9367
Soltu.DM.12G011610		conserved hypothetical protein	3.185	1.67131	0.0365546	0.496757	yes	up	0.12	0.29	0.32	1.04	0.85	0.82	0.243333	0.903333
Soltu.DM.06G023680		hypothetical protein	0.194	-2.36666	0.0366639	0.496757	yes	down	5.04	1.4	3.48	0	1.78	0.74	3.30667	0.84
Soltu.DM.09G015690		SKU5 similar	2.379	1.25054	0.0367027	0.496757	yes	up	0.16	0.82	0.9	1.49	1.89	1.47	0.626667	1.61667
Soltu.DM.04G030030		Phosphate-responsive 1 family protein	0.439	-1.18905	0.0367058	0.496757	yes	down	67.86	33.19	86.71	15.22	41.68	41.96	62.5867	32.9533
Soltu.DM.09G023660		Plant invertase/pectin methylesterase inhibitor superfamily	3.863	1.94983	0.0367253	0.496757	yes	up	0.15	4.04	2.76	17.1	3.29	7.26	2.31667	9.21667
Soltu.DM.01G033110		NAD-dependent malic enzyme	2.136	1.09508	0.0367274	0.496757	yes	up	8.49	29.28	29.36	30.09	88.79	50.39	22.3767	56.4233
Soltu.DM.11G021230		histone deacetylase 2C	0.489	-1.03214	0.0367684	0.496757	yes	down	320.07	199.3	244.72	80.26	195.81	181.44	254.697	152.503
Soltu.DM.12G002250		Pollen Ole e 1 allergen and extensin family protein	0.328	-1.60973	0.0367688	0.496757	yes	down	11.04	1.3	1.77	0.83	0.25	1.89	4.70333	0.99
Soltu.DM.02G007690		alpha/beta-Hydrolases superfamily protein	3.895	1.96146	0.0368029	0.496757	yes	up	0.2	0.14	0.15	0.75	0.88	0.63	0.163333	0.753333
Soltu.DM.11G009550		Preprotein translocase SecA family protein	2.056	1.04002	0.0368059	0.496757	yes	up	0.93	2.44	1.72	5.78	3.81	2.16	1.69667	3.91667
Soltu.DM.09G001760		basic helix-loop-helix (bHLH) DNA-binding superfamily protein	2.62	1.38936	0.0368163	0.496757	yes	up	1.23	12.71	7.92	18.89	26.29	15.27	7.28667	20.15
Soltu.DM.07G019030		MYB-like	0.18	-2.47694	0.0368489	0.496757	yes	down	7.39	1.05	6.39	0	2.08	1.34	4.94333	1.14
Soltu.DM.05G006080		Regulator of chromosome condensation (RCC1) family with FYVE zinc finger domain	2.081	1.05754	0.0368703	0.496757	yes	up	0.62	2.65	2.37	3.1	5.25	4.51	1.88	4.28667
Soltu.DM.08G007130		jasmonate-zim-domain protein	0.078	-3.67448	0.0368813	0.496757	yes	down	4.03	1.12	1.38	0	0	0.66	2.17667	0.22
Soltu.DM.11G016270		conserved hypothetical protein	10.615	3.40807	0.0368871	1	yes	up	0	0.04	0.03	0.35	0.08	0.42	0.0233333	0.283333
Soltu.DM.03G033110		Auxin efflux carrier family protein	2.019	1.01357	0.0369186	0.496757	yes	up	6.62	27.25	24.68	31.94	51.87	45.58	19.5167	43.13
Soltu.DM.04G032430		hypothetical protein	3.383	1.75826	0.0369251	0.496757	yes	up	0.19	1.54	0.81	3.42	1.07	4.55	0.846667	3.01333
Soltu.DM.04G002640		phosphatidylinositol-4-phosphate 5-kinase family protein	2.024	1.01695	0.0369475	0.496757	yes	up	1.03	1.82	1.39	4.86	3.49	1.56	1.41333	3.30333
Soltu.DM.04G007930		Thioredoxin superfamily protein	0.062	-4.01903	0.0369906	1	yes	down	0.25	0.21	0.06	0.04	0	0	0.173333	0.0133333
Soltu.DM.03G025510		cytochrome P450, family 71, subfamily A, polypeptide	0.274	-1.86526	0.0370194	0.496757	yes	down	6.71	2.37	4.46	0.71	2.52	0.84	4.51333	1.35667
Soltu.DM.01G051100		minichromosome maintenance	0.314	-1.6691	0.0370287	0.496757	yes	down	7.84	1.4	3.18	0.97	1.56	2.49	4.14	1.67333
Soltu.DM.07G023160		Protein kinase superfamily protein	2.876	1.52427	0.0370879	0.496757	yes	up	0.54	6.33	3.31	14.82	10.72	6.94	3.39333	10.8267
Soltu.DM.03G001910		HAESA-like	8.71	3.12266	0.0371318	0.496757	yes	up	0	0.1	0	0.12	0.2	0.57	0.0333333	0.296667
Soltu.DM.04G038210		PLATZ transcription factor family protein	0.275	-1.86009	0.0371638	0.496757	yes	down	6	1.36	4.52	0.25	2.22	1.69	3.96	1.38667
Soltu.DM.11G021030		Eukaryotic aspartyl protease family protein	0.483	-1.05129	0.0372704	0.496757	yes	down	85.66	37.98	56.91	26.2	48.03	34.56	60.1833	36.2633
Soltu.DM.08G023650		hypothetical protein	0.113	-3.1404	0.0373226	0.496757	yes	down	1.06	0.29	0.43	0.08	0	0.16	0.593333	0.08
Soltu.DM.08G009890		conserved hypothetical protein	2.66	1.41143	0.0373496	0.496757	yes	up	0.16	0.68	0.3	1.02	1.47	0.9	0.38	1.13
Soltu.DM.01G036060		Major facilitator superfamily protein	4.332	2.11518	0.0374065	0.496757	yes	up	0	0.14	0.39	0.5	1.25	0.82	0.176667	0.856667
Soltu.DM.02G012740		Protein kinase superfamily protein	0.469	-1.09149	0.0374753	0.496757	yes	down	39.66	20.6	43.87	12.61	25.42	23.93	34.71	20.6533
Soltu.DM.02G017800		DNA mismatch repair protein MutS, type	0.488	-1.03593	0.0374908	0.496757	yes	down	8.58	4.94	4.13	3.46	3.46	3.49	5.88333	3.47
Soltu.DM.08G000040		MATE efflux family protein	0.226	-2.14655	0.037531	0.496757	yes	down	5.17	1.53	1.85	0.04	1.14	1.31	2.85	0.83
Soltu.DM.09G016700		RAB GTPase homolog A5B	2.773	1.47169	0.0375398	0.496757	yes	up	0.83	7.12	3.85	19.12	9.1	6.84	3.93333	11.6867
Soltu.DM.03G009790		glutamate synthase	2.032	1.02306	0.0375587	0.496757	yes	up	0.92	3.47	2.4	3.62	7.61	4.19	2.26333	5.14
Soltu.DM.02G019260		EF-hand domain pair domain containing protein	0.407	-1.29609	0.0375814	0.496757	yes	down	8.91	5.25	6.28	1.23	3.82	5.07	6.81333	3.37333
Soltu.DM.07G003110		low-molecular-weight cysteine-rich	2.858	1.51502	0.0376002	0.496757	yes	up	2.61	6.22	14.5	18.47	14.47	41.69	7.77667	24.8767
Soltu.DM.06G029330		Protein of unknown function (DUF3049)	5.461	2.44922	0.0376217	0.496757	yes	up	0	3.13	1.9	4.63	3.91	19.15	1.67667	9.23
Soltu.DM.05G002810		alpha/beta-Hydrolases superfamily protein	0.443	-1.1737	0.0376284	0.496757	yes	down	58.05	24.7	29.2	12.75	27.99	22.18	37.3167	20.9733
Soltu.DM.01G038600		P-loop containing nucleoside triphosphate hydrolases superfamily protein	2.527	1.3374	0.0376847	0.496757	yes	up	0.22	0.6	0.9	1.34	0.99	2.41	0.573333	1.58
Soltu.DM.06G031570		Rab5-interacting family protein	0.459	-1.12456	0.0376911	0.496757	yes	down	74.58	32.32	50.84	18.73	32.82	38.01	52.58	29.8533
Soltu.DM.09G026100		Target SNARE coiled-coil domain protein	2.091	1.06393	0.0377001	0.496757	yes	up	1.6	2.27	3.39	7.19	8.77	3.82	2.42	6.59333
Soltu.DM.04G031720		Leucine-rich repeat transmembrane protein kinase family protein	3.165	1.66226	0.0377399	0.496757	yes	up	0.82	11.61	11.78	12.49	47.87	22.87	8.07	27.7433
Soltu.DM.07G000810		hydroxycinnamoyl-CoA shikimate/quinate hydroxycinnamoyl transferase	0.482	-1.05431	0.0377612	0.496757	yes	down	18.19	8.66	9.79	6.69	7.9	7.39	12.2133	7.32667
Soltu.DM.03G000700		P-loop containing nucleoside triphosphate hydrolases superfamily protein	3.302	1.7235	0.0377745	0.496757	yes	up	0.02	0.28	0.24	0.44	0.57	0.92	0.18	0.643333
Soltu.DM.01G038350		Signal peptidase subunit	0.461	-1.11691	0.0377793	0.496757	yes	down	627.02	282.41	348.33	174.3	226.09	318.75	419.253	239.713
Soltu.DM.02G015840		Leucine-rich repeat protein kinase family protein	4.427	2.14636	0.0378226	0.496757	yes	up	0.06	0.06	0.05	0.53	0.29	0.09	0.0566667	0.303333
Soltu.DM.07G005310		S-locus lectin protein kinase family protein	0.402	-1.3139	0.0378375	0.496757	yes	down	12.46	3.08	1.63	3.03	1.11	1.85	5.72333	1.99667
Soltu.DM.06G017250		hypothetical protein	0.026	-5.29068	0.0378581	1	yes	down	0	2.49	5.98	0	0	0	2.82333	0
Soltu.DM.10G030030		cytochrome P450, family 98, subfamily A, polypeptide	0.025	-5.34646	0.0378617	0.496757	yes	down	6.53	0.51	0.42	0	0	0.23	2.48667	0.0766667
Soltu.DM.03G023710		Kunitz family trypsin and protease inhibitor protein	0.178	-2.49211	0.0379401	0.497323	yes	down	112.96	3.69	63.45	17.86	0.59	21.41	60.0333	13.2867
Soltu.DM.12G021100		cellulose synthase like E1	2.463	1.30038	0.0380074	0.497323	yes	up	1.92	9.88	6.1	6.49	22.95	16.64	5.96667	15.36
Soltu.DM.08G026640		Subtilase family protein	0.185	-2.43282	0.038109	0.497323	yes	down	1.88	0.28	8.43	0.16	0.2	1.74	3.53	0.7
Soltu.DM.04G037640		CYCLIN B2;4	2.662	1.41262	0.0381794	0.497323	yes	up	0.22	1.59	0.89	2.54	1.69	3.41	0.9	2.54667
Soltu.DM.12G005320		proteasome alpha subunit F1	0.479	-1.06125	0.0382639	0.497323	yes	down	18.38	8.55	14.53	5.22	8.44	9.6	13.82	7.75333
Soltu.DM.01G035090		dynamin-like protein	0.415	-1.26924	0.0382998	0.497323	yes	down	49.1	19.08	35.54	8.3	18.51	26.1	34.5733	17.6367
Soltu.DM.08G001690		Endomembrane protein 70 protein family	0.458	-1.12774	0.0383544	0.497323	yes	down	44.33	17.38	24.33	12.6	17.41	19.26	28.68	16.4233
Soltu.DM.02G019250		receptor kinase	0.354	-1.4986	0.0383905	0.497323	yes	down	5.42	1.59	3.2	0.62	1.74	2.19	3.40333	1.51667
Soltu.DM.04G021440		Major facilitator superfamily protein	0.39	-1.35734	0.0384414	0.497323	yes	down	5.24	2.25	2.33	0.9	1.77	2.16	3.27333	1.61
Soltu.DM.08G014330		haloacid dehalogenase-like hydrolase family protein	2.218	1.14897	0.0384563	0.497323	yes	up	0.38	1.7	1.78	3.4	2.63	3.22	1.28667	3.08333
Soltu.DM.11G025170		cell wall-associated kinase	0.398	-1.32969	0.0385025	0.497323	yes	down	8.43	4.16	2.67	2.82	4.41	2.25	5.08667	3.16
Soltu.DM.02G018980		FAD-binding Berberine family protein	0.146	-2.77454	0.0385111	0.497323	yes	down	6.84	0.62	1.07	0	0.47	1.29	2.84333	0.586667
Soltu.DM.06G028360		serine protease inhibitor, Kazal-type family protein	0.488	-1.03416	0.0385699	0.497323	yes	down	247.3	116.02	177.46	81.6	122.66	128.71	180.26	110.99
Soltu.DM.12G010700		sulfate transporter 3;4	3.138	1.64982	0.0386088	0.497323	yes	up	1.82	17.83	23.28	15.97	80.56	49.95	14.31	48.8267
Soltu.DM.06G030000		cellulose synthase-like A02	2.68	1.42239	0.0386288	0.497323	yes	up	0.68	7.16	7.7	13.99	17.5	13.11	5.18	14.8667
Soltu.DM.10G003670		cytochrome P450, family 72, subfamily A, polypeptide	0.275	-1.86507	0.0386355	0.497323	yes	down	56.69	19.34	28.92	7.81	16.12	36.05	34.9833	19.9933
Soltu.DM.01G041810		germin-like protein	0.294	-1.76419	0.038719	0.497323	yes	down	111.89	29.9	155.43	37.17	11.41	56.06	99.0733	34.88
Soltu.DM.03G014050		myb domain protein	0.365	-1.45446	0.0387401	0.497323	yes	down	46.33	30.48	72.52	3.88	25.35	33.79	49.7767	21.0067
Soltu.DM.11G011080		RING/U-box superfamily protein	9.486	3.24585	0.0387566	0.497323	yes	up	0	0.15	0	0.26	0.32	0.88	0.05	0.486667
Soltu.DM.09G030560		Sar8.2 family domain containing protein	15.835	3.98502	0.0387933	0.497323	yes	up	0	0	0.5	0	4.02	5.28	0.166667	3.1
Soltu.DM.01G039100		soybean gene regulated by cold-2	0.403	-1.31082	0.0387951	0.497323	yes	down	647.14	347.22	688.78	80.18	376.86	366.48	561.047	274.507
Soltu.DM.04G007530		Calcium-dependent lipid-binding (CaLB domain) family protein	0.46	-1.1194	0.0387962	0.497323	yes	down	92.37	53.25	72.3	19.97	42.52	59.08	72.64	40.5233
Soltu.DM.02G019320		conserved hypothetical protein	2.202	1.13884	0.0388134	0.497323	yes	up	0.67	3.2	2.22	3.54	6.26	5.02	2.03	4.94
Soltu.DM.06G022050		glutamate receptor 2.8	0.241	-2.05033	0.0388159	0.497323	yes	down	5.11	1.57	2.18	0.05	1.03	1.63	2.95333	0.903333
Soltu.DM.07G014940		phosphofructokinase	0.373	-1.42442	0.0388784	0.497323	yes	down	40.59	12.78	22.42	4.91	12.04	18.6	25.2633	11.85
Soltu.DM.10G022820		Protein of unknown function (DUF740)	2.612	1.38514	0.0388923	0.497323	yes	up	1	9.13	9.71	18.26	15.43	20.98	6.61333	18.2233
Soltu.DM.10G002500		Tyrosine transaminase family protein	5.482	2.45466	0.0389132	0.497323	yes	up	0.29	1.45	1.26	15.2	1.53	0.2	1	5.64333
Soltu.DM.04G013790		Protein of unknown function (DUF1645)	0.297	-1.7524	0.0389229	0.497323	yes	down	174.41	62.03	101.27	4.86	57.04	64.58	112.57	42.16
Soltu.DM.09G024290		Plant protein of unknown function (DUF868)	2.711	1.43901	0.0389347	0.497323	yes	up	0.27	2.22	3.04	5.39	4.68	6	1.84333	5.35667
Soltu.DM.08G000200		Subtilase family protein	4.608	2.20411	0.0389449	0.497323	yes	up	0.03	3.03	5.44	9.66	3.13	18.21	2.83333	10.3333
Soltu.DM.03G015700		EXORDIUM like	2.151	1.10524	0.0389484	0.497323	yes	up	26	136.4	100.06	227.74	156.9	220.73	87.4867	201.79
Soltu.DM.08G028970		Integrase-type DNA-binding superfamily protein	2.006	1.00433	0.0390222	0.497323	yes	up	0.71	2.12	2.25	3.86	4.77	2.85	1.69333	3.82667
Soltu.DM.02G019480		zinc finger (C2H2 type) family protein	0.074	-3.76596	0.0390857	0.497323	yes	down	2.39	0	0.23	0	0.04	0.23	0.873333	0.09
Soltu.DM.10G002010		Auxin-responsive GH3 family protein	4.928	2.30095	0.039094	0.497323	yes	up	0.03	0.44	5.75	15.03	6.13	14.39	2.07333	11.85
Soltu.DM.07G020380		RAB GTPase homolog A1F	0.481	-1.056	0.0391854	0.497323	yes	down	43.89	21.49	52.52	19.15	18.04	29.91	39.3	22.3667
Soltu.DM.08G025160		Lactate/malate dehydrogenase family protein	0.343	-1.54552	0.0392928	0.497323	yes	down	734.1	233.41	369.25	56.81	177.18	338.55	445.587	190.847
Soltu.DM.12G001210		Protein of unknown function (DUF604)	0.199	-2.32906	0.0393339	0.497323	yes	down	87.64	7.05	12.93	0.87	8.4	19.61	35.8733	9.62667
Soltu.DM.01G048780		allene oxide synthase	0.189	-2.4019	0.0393486	0.497323	yes	down	642.67	47.36	84.32	7.19	31.54	156.05	258.117	64.9267
Soltu.DM.05G023720		pleiotropic drug resistance	0.339	-1.55914	0.0394111	0.497323	yes	down	34.2	10.31	14	3.2	6.36	15.34	19.5033	8.3
Soltu.DM.01G042360		shaggy-like protein kinase	2.058	1.04091	0.0394456	0.497323	yes	up	5.37	23.11	13.64	40.26	35.68	19.61	14.04	31.85
Soltu.DM.05G022780		Alpha/beta hydrolase related protein	0.354	-1.49957	0.039446	0.497323	yes	down	75.82	30.44	50.01	6.83	20.42	40.09	52.09	22.4467
Soltu.DM.08G025310		Plant protein of unknown function (DUF863)	2.931	1.55138	0.039453	0.497323	yes	up	0.17	0.79	0.89	0.65	2.3	2.8	0.616667	1.91667
Soltu.DM.12G002640		UDP-D-glucuronate 4-epimerase	4.16	2.05651	0.0395105	0.497323	yes	up	0.49	13.55	2.91	48.13	20.78	5.44	5.65	24.7833
Soltu.DM.11G017460		Peptidase M28 family protein	0.022	-5.51789	0.0395153	0.497323	yes	down	1.89	0	0	0	0	0.08	0.63	0.0266667
Soltu.DM.01G024140		Eukaryotic aspartyl protease family protein	2.924	1.54796	0.0396693	0.497323	yes	up	0.98	1.14	1.56	6.53	0.87	4.7	1.22667	4.03333
Soltu.DM.09G029740		AMP-dependent synthetase and ligase family protein	2.127	1.08875	0.0397098	0.497323	yes	up	0.59	2.75	1.83	4.3	3.86	3.06	1.72333	3.74
Soltu.DM.03G034110		Bifunctional inhibitor/lipid-transfer protein/seed storage 2S albumin superfamily protein	13.84	3.79077	0.0397224	1	yes	up	0	0.19	0	0.49	1.09	1.45	0.0633333	1.01
Soltu.DM.11G023000		Homeobox-leucine zipper family protein / lipid-binding START domain-containing protein	2.07	1.04955	0.0397449	0.497323	yes	up	1.33	6.12	4.58	10.57	10.55	6.2	4.01	9.10667
Soltu.DM.03G004330		homeobox protein	3.65	1.86789	0.0397673	0.497323	yes	up	0.21	2.5	0.84	6.23	2.58	5.01	1.18333	4.60667
Soltu.DM.07G014280		heat shock protein 70 (Hsp 70) family protein	0.452	-1.14453	0.0397923	0.497323	yes	down	23.12	8.41	13.64	6.02	10.98	8.78	15.0567	8.59333
Soltu.DM.09G028080		Serinc-domain containing serine and sphingolipid biosynthesis protein	14.665	3.87434	0.0397929	1	yes	up	0	0	0.05	0.49	0.11	0.31	0.0166667	0.303333
Soltu.DM.04G002880		MLP-like protein	2.802	1.4862	0.0398627	0.497323	yes	up	1.69	16.98	14.17	13.05	43.78	41.43	10.9467	32.7533
Soltu.DM.09G007640		ALC-interacting protein	2.738	1.45301	0.0399038	0.497323	yes	up	0.76	1.37	0.57	4.33	1.66	2.35	0.9	2.78
Soltu.DM.11G021250		conserved hypothetical protein	0.452	-1.147	0.0399966	0.497323	yes	down	67.22	44.2	59.46	12.43	51.68	31.17	56.96	31.76
Soltu.DM.02G010160		hypothetical protein	0.188	-2.41144	0.0400429	0.497323	yes	down	2.67	2.98	5.64	0.28	2.37	0	3.76333	0.883333
Soltu.DM.06G031580		TRF-like	0.434	-1.20512	0.0400759	0.497323	yes	down	12.26	4.63	8.95	3.57	3.41	6.61	8.61333	4.53
Soltu.DM.02G014850		MAC/Perforin domain-containing protein	0.415	-1.26988	0.0400945	0.497323	yes	down	51.77	28.93	43.49	7.31	19.13	33.32	41.3967	19.92
Soltu.DM.05G014640		Protein kinase superfamily protein	0.346	-1.5319	0.0400989	0.497323	yes	down	145.76	46.57	82.72	10.3	45.53	63.66	91.6833	39.83
Soltu.DM.04G034490		Transmembrane amino acid transporter family protein	4.093	2.03299	0.0401376	0.497323	yes	up	0.59	36.05	27.46	104.02	44.9	119.38	21.3667	89.4333
Soltu.DM.02G024350		Protein of unknown function (DUF726)	2.717	1.44226	0.0402057	0.497323	yes	up	0.53	0.46	0.38	0.6	1.78	1.52	0.456667	1.3
Soltu.DM.08G029320		Glycine-rich protein family	3.857	1.94732	0.0402545	0.497323	yes	up	0.16	5.48	6.15	22.29	5.8	18.74	3.93	15.61
Soltu.DM.01G049470		alpha/beta-Hydrolases superfamily protein	4.08	2.02864	0.0402547	0.497323	yes	up	0	0.73	0.46	2.23	0.88	1.94	0.396667	1.68333
Soltu.DM.09G028750		F-box and associated interaction domains-containing protein	4.337	2.11679	0.0402568	0.497323	yes	up	0.11	0.04	0.08	0.53	0.3	0.34	0.0766667	0.39
Soltu.DM.07G012300		DZC (Disease resistance/zinc finger/chromosome condensation-like region) domain containing protein	2.464	1.30105	0.0403423	0.497323	yes	up	0.9	6.02	6.85	9.73	10.07	15.51	4.59	11.77
Soltu.DM.07G011900		calmodulin-binding family protein	0.254	-1.978	0.0403673	0.497323	yes	down	17.87	3.25	5.3	0.48	2.27	5.89	8.80667	2.88
Soltu.DM.01G007170		PAR1 protein	0.239	-2.06554	0.0403862	0.497323	yes	down	397.57	88.75	56.95	8.96	37.3	122.65	181.09	56.3033
Soltu.DM.09G000160		RmlC-like cupins superfamily protein	0.087	-3.51499	0.0404078	0.497323	yes	down	15.54	0.92	1.64	0	0	2.16	6.03333	0.72
Soltu.DM.11G011640		Peroxidase superfamily protein	0.199	-2.32801	0.040414	0.497323	yes	down	25.41	2.23	4.43	0.24	3.37	5.06	10.69	2.89
Soltu.DM.12G029240		Cyclophilin-like peptidyl-prolyl cis-trans isomerase family protein	2.917	1.54433	0.0404195	0.497323	yes	up	0.58	1.91	0.3	4.63	2.07	2.37	0.93	3.02333
Soltu.DM.03G025100		BTB and TAZ domain protein	0.313	-1.67581	0.0404438	0.497323	yes	down	14.08	3.88	8.65	0.98	2.55	6.72	8.87	3.41667
Soltu.DM.06G026950		BTB and TAZ domain protein	0.39	-1.35989	0.040457	0.497323	yes	down	103.34	42.24	54.33	11.63	55.71	32.81	66.6367	33.3833
Soltu.DM.08G019440		SH3 domain-containing protein	2.083	1.05869	0.0405131	0.497616	yes	up	0.71	1.37	3.7	4.79	6.15	4.8	1.92667	5.24667
Soltu.DM.02G015350		conserved hypothetical protein	13.02	3.70263	0.0406128	1	yes	up	0	0.13	0	0.56	0.74	0.66	0.0433333	0.653333
Soltu.DM.01G040150		Inorganic H pyrophosphatase family protein	0.239	-2.0621	0.0406451	0.497616	yes	down	28.31	5.61	22.71	0.3	6.45	10.08	18.8767	5.61
Soltu.DM.08G029220		conserved hypothetical protein	0.496	-1.01258	0.0406546	0.497616	yes	down	159.75	106.44	108	79.52	62.62	86.57	124.73	76.2367
Soltu.DM.02G016390		alpha/beta-Hydrolases superfamily protein	3.584	1.84145	0.0406737	0.497616	yes	up	0.12	0.16	0.15	0.97	0.44	0.33	0.143333	0.58
Soltu.DM.09G001450		RHO guanyl-nucleotide exchange factor	4.46	2.15708	0.0407321	0.497616	yes	up	0	0.11	0.25	0.6	0.33	0.72	0.12	0.55
Soltu.DM.12G007470		carboxyesterase	0.444	-1.17087	0.0407841	0.497616	yes	down	1772.15	775.58	1040.44	436.72	553.33	984.9	1196.06	658.317
Soltu.DM.06G009730		hypothetical protein	2.152	1.10566	0.0408146	0.497616	yes	up	1.83	2.21	2.33	6.48	5.29	1.96	2.12333	4.57667
Soltu.DM.01G007940		potassium channel in Arabidopsis thaliana	3.742	1.90378	0.0408797	0.497616	yes	up	0.06	0.29	0.19	0.68	0.23	1.26	0.18	0.723333
Soltu.DM.11G022840		alpha carbonic anhydrase	0.096	-3.3788	0.0409743	0.497616	yes	down	579.06	21.61	49.58	2.09	23.51	60.37	216.75	28.6567
Soltu.DM.07G021160		RING/U-box superfamily protein	2.363	1.24074	0.0410294	0.497616	yes	up	1.15	7.81	7.98	13.52	18.84	11.21	5.64667	14.5233
Soltu.DM.11G026620		myb domain protein	2.558	1.35482	0.0410495	0.497616	yes	up	19.59	98.86	30.71	185.61	177.06	54.65	49.72	139.107
Soltu.DM.08G029670		NIN like protein	0.459	-1.12261	0.0411372	0.497616	yes	down	6.63	3.15	4.44	1.79	2.45	3.73	4.74	2.65667
Soltu.DM.02G006390		CAP-binding protein	7.198	2.84754	0.0411388	0.497616	yes	up	0.83	0	0.89	7.82	5.23	0.66	0.573333	4.57
Soltu.DM.03G008940		actin	22.161	4.46995	0.0411507	1	yes	up	0	0	0	0.23	0.7	0.28	0	0.403333
Soltu.DM.10G017500		HEAT repeat ;HECT-domain (ubiquitin-transferase)	0.384	-1.38037	0.0411596	0.497616	yes	down	2	2.26	5.76	0.74	1.11	2.41	3.34	1.42
Soltu.DM.03G036210		Protein kinase protein with adenine nucleotide alpha hydrolases-like domain	2.332	1.22139	0.0411972	0.497616	yes	up	0.21	1.41	1.12	2.4	2.29	2.08	0.913333	2.25667
Soltu.DM.09G012730		hypothetical protein	23.64	4.56318	0.0412175	1	yes	up	0	0	0	2.93	2.94	0.36	0	2.07667
Soltu.DM.02G029720		Protein kinase superfamily protein	0.476	-1.07116	0.0412592	0.497616	yes	down	44.04	19.9	28.71	13.8	16.28	23.91	30.8833	17.9967
Soltu.DM.01G016650		hypothetical protein	0.044	-4.52118	0.0412967	1	yes	down	1.13	2.23	2.01	0	0	0	1.79	0
Soltu.DM.06G029130		hypothetical protein	5.191	2.37614	0.0413144	0.497616	yes	up	0.73	0.38	0	2.5	4.29	0.86	0.37	2.55
Soltu.DM.12G019530		serine carboxypeptidase-like	7.26	2.86004	0.0413359	0.497616	yes	up	0	0.11	0.04	0.32	0.3	0.54	0.05	0.386667
Soltu.DM.01G038640		disease resistance family protein / LRR family protein	4.44	2.1505	0.0413963	0.497616	yes	up	0.05	0.35	0.05	0.98	1.08	0.14	0.15	0.733333
Soltu.DM.02G018040		Protein of unknown function (DUF1218)	0.44	-1.18395	0.0414854	0.497616	yes	down	66.1	33.95	68.22	16.57	47.82	39.36	56.09	34.5833
Soltu.DM.04G006710		hypothetical protein	0.276	-1.85678	0.0414956	0.497616	yes	down	3315.18	502.56	891.24	239.27	254.4	1164.64	1569.66	552.77
Soltu.DM.12G007720		hypothetical protein	23.725	4.56836	0.0415549	1	yes	up	0	0	0	0.26	2.64	1.52	0	1.47333
Soltu.DM.04G002250		Protein kinase superfamily protein	0.402	-1.31346	0.041568	0.497616	yes	down	1.85	1.32	1.84	0.39	1.57	0.55	1.67	0.836667
Soltu.DM.06G031200		C2H2 and C2HC zinc fingers superfamily protein	0.376	-1.41053	0.0416306	0.497616	yes	down	79.65	67.24	176.38	10.65	62.38	67.84	107.757	46.9567
Soltu.DM.01G001950		hypothetical protein	3.308	1.72588	0.0416612	0.497616	yes	up	1.77	6.02	8.26	8.83	5.26	41.75	5.35	18.6133
Soltu.DM.09G027590		MUTL protein homolog	2.161	1.11185	0.0417038	0.497616	yes	up	0.41	0.84	0.7	2.18	1.88	0.79	0.65	1.61667
Soltu.DM.01G039500		translationally controlled tumor protein	0.467	-1.0994	0.0417627	0.497616	yes	down	1208.63	511.48	839.52	305.5	535.03	641.63	853.21	494.053
Soltu.DM.12G025160		AP2/B3-like transcriptional factor family protein	0.298	-1.74854	0.0417633	0.497616	yes	down	2.63	1.24	0.7	0.56	0.99	0.21	1.52333	0.586667
Soltu.DM.11G007030		Putative late blight resistance protein homolog R1C-3	3.34	1.73984	0.0417669	0.497616	yes	up	0.22	0.69	0.73	3.2	1.85	1	0.546667	2.01667
Soltu.DM.01G006240		HSP20-like chaperones superfamily protein	2.693	1.42922	0.0418175	0.497616	yes	up	1.23	2.5	0.64	3.17	3.47	6.65	1.45667	4.43
Soltu.DM.11G010770		Pathogenesis-related thaumatin superfamily protein	3.151	1.65602	0.0418221	0.497616	yes	up	0.48	0.49	0.83	0.65	4.28	1.93	0.6	2.28667
Soltu.DM.09G005170		Protein phosphatase 2A regulatory B subunit family protein	0.311	-1.68703	0.0418919	0.497616	yes	down	0.29	0.35	0.32	0.06	0.2	0.1	0.32	0.12
Soltu.DM.07G004270		receptor like protein	0.374	-1.41791	0.0419398	0.497616	yes	down	0.62	0.5	0.53	0.11	0.24	0.38	0.55	0.243333
Soltu.DM.11G017780		LOB domain-containing protein	2.455	1.29565	0.041993	0.497616	yes	up	0.57	4.94	2.8	7.37	8.1	6.65	2.77	7.37333
Soltu.DM.03G037490		conserved hypothetical protein	0.44	-1.18553	0.0420788	0.497616	yes	down	10.85	4.05	5.26	3.14	3.11	4.85	6.72	3.7
Soltu.DM.02G013200		FAD-binding Berberine family protein	0.166	-2.59083	0.0420931	0.497616	yes	down	1.52	0.36	0.27	0	0.25	0.23	0.716667	0.16
Soltu.DM.06G034110		DENN (AEX-3) domain-containing protein	4.649	2.21685	0.0421025	0.497616	yes	up	0	0.25	0.36	0.41	0.56	1.96	0.203333	0.976667
Soltu.DM.04G020160		Protein kinase superfamily protein	2.843	1.50758	0.0421941	0.497616	yes	up	0.23	1.03	0.41	1.1	1.12	2.9	0.556667	1.70667
Soltu.DM.03G029730		Leucine-rich repeat protein kinase family protein	0.434	-1.20284	0.0422184	0.497616	yes	down	38.14	12.91	24.87	9.63	11.74	19.28	25.3067	13.55
Soltu.DM.04G027320		cellulose synthase A2	2.26	1.17656	0.0422222	0.497616	yes	up	1.29	9.19	6.48	14.59	14.59	11.96	5.65333	13.7133
Soltu.DM.01G024570		Cotton fibre expressed protein domain containing protein	0.438	-1.1905	0.0422327	0.497616	yes	down	20.01	13.15	59.64	14.19	20.1	12.73	30.9333	15.6733
Soltu.DM.01G030170		Ankyrin repeat family protein	0.129	-2.95103	0.0422764	0.497616	yes	down	1.58	0.17	0.26	0	0.11	0.24	0.67	0.116667
Soltu.DM.02G019620		cysteine-rich RLK (RECEPTOR-like protein kinase)	0.355	-1.49411	0.0422859	0.497616	yes	down	46.7	14.22	16.73	4.41	13.3	18.72	25.8833	12.1433
Soltu.DM.05G002800		PLAC8 family protein	0.049	-4.34643	0.0422944	0.497616	yes	down	2.24	0	0.46	0	0	0.17	0.9	0.0566667
Soltu.DM.11G025890		related to AP2.7	2.264	1.1788	0.0422952	0.497616	yes	up	2.88	5	1.68	12.26	8.18	4.27	3.18667	8.23667
Soltu.DM.03G021550		conserved hypothetical protein	9.093	3.18471	0.0422955	1	yes	up	0	0.27	0.2	1.59	2.55	0.89	0.156667	1.67667
Soltu.DM.10G022880		SOUL heme-binding family protein	0.259	-1.94901	0.0422967	0.497616	yes	down	143.44	20.29	38.54	4.21	19.52	44.73	67.4233	22.82
Soltu.DM.12G027820		Major facilitator superfamily protein	0.347	-1.52711	0.0423167	0.497616	yes	down	7.67	2.99	5.14	0.54	2.62	3.62	5.26667	2.26
Soltu.DM.11G002150		disease resistance protein (TIR-NBS-LRR class), putative	2.273	1.18429	0.0423541	0.497616	yes	up	0.6	1.1	1.39	2.01	1.95	3.87	1.03	2.61
Soltu.DM.07G023410		BES1/BZR1 homolog	2.332	1.22169	0.0423596	0.497616	yes	up	0.73	4.77	4.53	9.1	7.4	8.61	3.34333	8.37
Soltu.DM.12G011550		ARF GTPase-activating protein	3.11	1.63709	0.0424236	0.497616	yes	up	0.08	0.08	0.14	0.24	0.35	0.29	0.1	0.293333
Soltu.DM.03G030970		natural resistance-associated macrophage protein	2.385	1.25373	0.0424949	0.497616	yes	up	13.57	60.8	37.46	38.59	165.07	93.73	37.2767	99.13
Soltu.DM.03G005730		Granulin repeat cysteine protease family protein	20.758	4.3756	0.0425383	1	yes	up	0	0	0	0.18	0.46	0.24	0	0.293333
Soltu.DM.08G022670		Tetraspanin family protein	3.513	1.81261	0.0425408	0.497616	yes	up	0.27	7.25	6.6	24.56	7.37	19.26	4.70667	17.0633
Soltu.DM.04G020740		Leucine-rich repeat (LRR) family protein	2.375	1.24773	0.0425475	0.497616	yes	up	0.31	2.13	2.21	3.71	4.67	3.59	1.55	3.99
Soltu.DM.07G020440		RING/U-box superfamily protein	0.493	-1.02173	0.0425524	0.497616	yes	down	16.13	8.98	12.62	7.04	5.63	9.64	12.5767	7.43667
Soltu.DM.09G017090		heat shock protein 18.2	0.157	-2.67272	0.0425685	0.497616	yes	down	8.72	0.16	1.27	0.4	0.59	1.18	3.38333	0.723333
Soltu.DM.11G004850		Putative WEB family protein At1g65010, chloroplastic	2.232	1.15844	0.0425871	0.497616	yes	up	1.02	1.88	0.85	3.76	4.65	2.12	1.25	3.51
Soltu.DM.01G051570		Transmembrane amino acid transporter family protein	0.39	-1.35891	0.0425949	0.497616	yes	down	219.3	100.22	123.35	26.62	61.85	123.2	147.623	70.5567
Soltu.DM.05G017370		nudix hydrolase homolog	0.192	-2.37849	0.042659	0.497616	yes	down	154.17	14.28	25.05	0.9	11.96	36.58	64.5	16.48
Soltu.DM.08G018120		hypothetical protein	20.723	4.37318	0.0426623	1	yes	up	0	0	0	0.32	0.62	0.24	0	0.393333
Soltu.DM.02G012990		Leucine-rich receptor-like protein kinase family protein	2.11	1.07732	0.0426649	0.497616	yes	up	0.56	2.2	2.17	2.37	4.66	4.39	1.64333	3.80667
Soltu.DM.06G029460		Leucine-rich repeat protein kinase family protein	2.119	1.08341	0.042667	0.497616	yes	up	0.45	2.04	1.97	2.77	3.4	4.07	1.48667	3.41333
Soltu.DM.01G024120		Eukaryotic aspartyl protease family protein	3.419	1.77365	0.0426701	0.497616	yes	up	1.44	19.02	4.22	47.44	9.53	19.43	8.22667	25.4667
Soltu.DM.12G028830		RAB GTPase homolog B1C	0.495	-1.01368	0.0426742	0.497616	yes	down	150.2	69.58	87.75	52.73	66.65	71.66	102.51	63.68
Soltu.DM.01G034180		1-amino-cyclopropane-1-carboxylate synthase	0.244	-2.03609	0.0427137	0.497616	yes	down	73.66	13.46	25.81	2.12	4.28	28.14	37.6433	11.5133
Soltu.DM.07G003570		blue-copper-binding protein	0.345	-1.53654	0.0427554	0.497616	yes	down	124.86	57.01	67.89	6.91	42.87	57.49	83.2533	35.7567
Soltu.DM.08G015310		Cellulase (glycosyl hydrolase family 5) protein	0.04	-4.65091	0.0428114	1	yes	down	0.21	0.04	0.16	0	0	0	0.136667	0
Soltu.DM.12G002400		Late blight resistance protein R1 domain containing protein	13.037	3.70455	0.0428277	1	yes	up	0	0	0.08	0.34	0.57	0.59	0.0266667	0.5
Soltu.DM.01G044540		metacaspase	3.982	1.99356	0.0428595	0.498055	yes	up	0.05	3.42	2.96	3.75	15.33	8.68	2.14333	9.25333
Soltu.DM.12G002200		Pollen Ole e 1 allergen and extensin family protein	0.367	-1.44641	0.0428882	0.498055	yes	down	361.94	98.53	92.67	44.27	58.65	120.19	184.38	74.37
Soltu.DM.03G019620		phosphate transporter 3;1	0.272	-1.87949	0.0429617	0.498227	yes	down	359.05	69.81	137.71	9.93	53.89	132.95	188.857	65.59
Soltu.DM.08G029850		Dof-type zinc finger DNA-binding family protein	2.098	1.06896	0.0429927	0.498227	yes	up	0.46	1.22	1.69	1.92	3.13	2.88	1.12333	2.64333
Soltu.DM.04G005970		NAC (No Apical Meristem) domain transcriptional regulator superfamily protein	0.492	-1.02287	0.0430444	0.498278	yes	down	143.61	104.3	162.48	38.15	88.27	112.89	136.797	79.77
Soltu.DM.02G013660		F-box and associated interaction domains-containing protein	3.841	1.94137	0.0431623	0.498819	yes	up	0	0.91	0.49	1.64	1.45	2.57	0.466667	1.88667
Soltu.DM.12G008450		UDP-D-glucose/UDP-D-galactose 4-epimerase	0.455	-1.13726	0.0432135	0.498918	yes	down	16.52	6.43	9.77	4.64	5.96	7.58	10.9067	6.06
Soltu.DM.02G020270		SKU5 similar	6.425	2.6836	0.0432474	0.498918	yes	up	0	0.38	0.07	2.46	0.32	0.24	0.15	1.00667
Soltu.DM.09G015430		hypothetical protein	2.665	1.41389	0.0433344	0.499099	yes	up	0.51	2.84	1.48	5.99	6.64	3.68	1.61	5.43667
Soltu.DM.12G002220		Pollen Ole e 1 allergen and extensin family protein	0.352	-1.50708	0.0435173	0.50038	yes	down	41.31	20.09	22.25	17.78	12.2	33.28	27.8833	21.0867
Soltu.DM.06G024280		phospholipid N-methyltransferase	0.475	-1.07354	0.0435251	0.50038	yes	down	5.96	5.59	4.74	1.63	3.73	3.89	5.43	3.08333
Soltu.DM.05G006580		DNAJ heat shock family protein	2.307	1.20575	0.0435826	0.50038	yes	up	0.85	5.28	5.01	9.65	12.96	6.6	3.71333	9.73667
Soltu.DM.04G028320		laccase	0.079	-3.65587	0.0436193	0.500528	yes	down	293.48	4.4	38.24	0.78	4.09	30.78	112.04	11.8833
Soltu.DM.06G031540		expansin A6	2.828	1.49999	0.0437076	0.500539	yes	up	0.43	5.16	2.99	7.12	5.53	12.67	2.86	8.44
Soltu.DM.02G018160		STRUBBELIG-receptor family	3.235	1.69392	0.0437867	0.500539	yes	up	0.13	2.05	3.92	5.42	6.6	8.66	2.03333	6.89333
Soltu.DM.02G032550		zinc finger (AN1-like) family protein	0.383	-1.38474	0.0437966	0.500539	yes	down	92.87	33.33	121.47	12.35	49.76	52.58	82.5567	38.23
Soltu.DM.12G006850		FAM91 N-terminus domain containing protein	5.076	2.34365	0.0440287	0.501574	yes	up	0.05	0.02	0.05	0.08	0.26	0.4	0.04	0.246667
Soltu.DM.01G010820		IRK-interacting protein	11.638	3.54074	0.0440407	1	yes	up	0	0	0.05	0.05	0.34	0.29	0.0166667	0.226667
Soltu.DM.04G032200		Integrase-type DNA-binding superfamily protein	2.7	1.43288	0.0440803	0.501574	yes	up	0.33	4.81	3.06	6.94	8.04	8.4	2.73333	7.79333
Soltu.DM.03G032300		calnexin	0.471	-1.08621	0.0441252	0.501574	yes	down	547.16	219.16	263.67	169.21	244.92	202.49	343.33	205.54
Soltu.DM.11G005440		UDP-Glycosyltransferase superfamily protein	0.49	-1.02825	0.0441593	0.501574	yes	down	30.74	18.28	23.01	8.24	14.32	19.93	24.01	14.1633
Soltu.DM.02G020110		Protein of unknown function, DUF584	3.222	1.68802	0.0442301	0.501574	yes	up	0.46	5.1	2.45	2.79	18.58	7.29	2.67	9.55333
Soltu.DM.05G027120		PDI-like 1-1	0.285	-1.81033	0.0442303	0.501574	yes	down	1.96	0.54	0.84	0.73	0.29	0.19	1.11333	0.403333
Soltu.DM.02G022830		phosphoserine aminotransferase	0.448	-1.15752	0.0442383	0.501574	yes	down	221.87	135.28	205.45	38.56	117.21	147.71	187.533	101.16
Soltu.DM.03G031350		Protein kinase superfamily protein	2.06	1.04285	0.0442724	0.501574	yes	up	0.49	1.73	1.78	2.76	3.97	2.45	1.33333	3.06
Soltu.DM.09G012680		conserved hypothetical protein	3.043	1.60549	0.0443039	0.501574	yes	up	0.33	1.45	0.42	3.61	2.6	1.18	0.733333	2.46333
Soltu.DM.09G031320		RmlC-like cupins superfamily protein	0.204	-2.29374	0.0443129	0.501574	yes	down	122.11	5.69	22.07	1.93	9.21	29.7	49.9567	13.6133
Soltu.DM.12G002240		Pollen Ole e 1 allergen and extensin family protein	0.307	-1.70393	0.0443302	0.501574	yes	down	4.19	6.58	3.05	0.96	0.35	11.15	4.60667	4.15333
Soltu.DM.04G010460		proton gradient regulation	2.408	1.26769	0.0444602	0.502505	yes	up	0.39	0.97	0.23	1.89	1.61	0.88	0.53	1.46
Soltu.DM.01G015430		Pyruvate kinase family protein	0.495	-1.01551	0.0444908	0.502581	yes	down	288.16	140.59	195.4	82.43	142.03	155.93	208.05	126.797
Soltu.DM.01G037800		receptor like protein	0.452	-1.14659	0.0445781	0.503297	yes	down	7.93	7.8	4.65	2.36	6.2	2.84	6.79333	3.8
Soltu.DM.08G027500		Myosin heavy chain-related protein	2.326	1.21782	0.0447313	0.503881	yes	up	0.35	2.09	2.1	4.87	2.84	3.57	1.51333	3.76
Soltu.DM.04G026000		pathogenesis-related family protein	0.479	-1.06165	0.0447334	0.503881	yes	down	5.51	5	9.32	1.78	4.91	4.44	6.61	3.71
Soltu.DM.04G028740		hypothetical protein	0.35	-1.51437	0.0447351	0.503881	yes	down	85.12	56.71	147.06	7.54	43.33	69.27	96.2967	40.0467
Soltu.DM.01G029840		Wall-associated receptor kinase galacturonan-binding domain containing protein	2.968	1.56943	0.0447847	0.503881	yes	up	0.27	2.24	2.93	8.08	2.8	6.17	1.81333	5.68333
Soltu.DM.05G010260		Sieve element occlusion N-terminus domain containing protein	3.288	1.71701	0.0448081	0.503881	yes	up	0.91	10.53	0.83	12.29	17.39	13.63	4.09	14.4367
Soltu.DM.11G025140		2-oxoglutarate (2OG) and Fe(II)-dependent oxygenase superfamily protein	2.007	1.00501	0.0448421	0.503881	yes	up	1.91	4.48	1.7	6.49	6.76	4.58	2.69667	5.94333
Soltu.DM.08G003390		Amino acid permease family protein	2.739	1.45387	0.0448502	0.503881	yes	up	0.52	2.8	6	6.17	8.32	12.6	3.10667	9.03
Soltu.DM.06G009270		phospholipase C	0.439	-1.18622	0.0448879	0.503881	yes	down	42.87	17.74	20.03	11.27	12.34	20.54	26.88	14.7167
Soltu.DM.04G016540		MUTL-homologue	0.219	-2.18917	0.044902	0.503881	yes	down	3.07	3.36	2.68	1.86	0.5	0	3.03667	0.786667
Soltu.DM.02G007100		Leucine-rich repeat protein kinase family protein	0.056	-4.1469	0.0449072	0.503881	yes	down	0.25	0	0.28	0	0	0.04	0.176667	0.0133333
Soltu.DM.05G003040		conserved hypothetical protein	0.49	-1.02986	0.0449074	0.503881	yes	down	96.96	71.52	91.28	22.86	82.03	50.62	86.5867	51.8367
Soltu.DM.03G029180		Eukaryotic aspartyl protease family protein	0.367	-1.44633	0.0450371	0.50423	yes	down	10.18	5.96	7.69	0.93	3.12	6.42	7.94333	3.49
Soltu.DM.07G002460		zinc transporter of Arabidopsis thaliana	0.045	-4.48997	0.0451198	1	yes	down	0.11	0.2	0.3	0	0	0	0.203333	0
Soltu.DM.08G021480		DZC (Disease resistance/zinc finger/chromosome condensation-like region) domain containing protein	3.537	1.82259	0.0452014	0.505056	yes	up	0.2	0.12	0.09	0.41	0.49	0.82	0.136667	0.573333
Soltu.DM.10G030270		20S proteasome alpha subunit G1	0.497	-1.00942	0.0452367	0.505056	yes	down	89.96	57.06	85.27	25.95	46.09	66.5	77.43	46.18
Soltu.DM.01G041480		Leucine-rich repeat protein kinase family protein	0.456	-1.13203	0.0452505	0.505056	yes	down	10.79	4.72	5.62	6.11	4.38	16.64	7.04333	9.04333
Soltu.DM.11G011520		Peroxidase superfamily protein	0.183	-2.45302	0.0453345	0.505056	yes	down	48.72	5.73	8.28	0.06	6.39	8.95	20.91	5.13333
Soltu.DM.04G008700		basic helix-loop-helix (bHLH) DNA-binding superfamily protein	2.953	1.56221	0.04537	0.505056	yes	up	0.92	10.23	3.61	17.75	6.5	21.05	4.92	15.1
Soltu.DM.12G030190		TRICHOME BIREFRINGENCE-LIKE	0.113	-3.14359	0.04541	0.505056	yes	down	1.05	0.38	0.45	0	0	0.21	0.626667	0.07
Soltu.DM.01G023870		REF4-related	2.061	1.04334	0.0454865	0.505056	yes	up	0.38	1.33	0.63	2.81	1.83	1.94	0.78	2.19333
Soltu.DM.07G005660		ADP-ribosylation factor family protein	9.491	3.24662	0.0454957	0.505056	yes	up	0	0.47	0	3.28	1.14	0.29	0.156667	1.57
Soltu.DM.08G002280		Uridine diphosphate glycosyltransferase 74E2	0.424	-1.23676	0.0455524	0.505056	yes	down	41.86	16.42	20.14	5.51	16.69	17.77	26.14	13.3233
Soltu.DM.09G025290		ATPase E1-E2 type family protein / haloacid dehalogenase-like hydrolase family protein	0.315	-1.6653	0.0455705	0.505056	yes	down	17.64	6.25	24.48	0.83	10.56	7.23	16.1233	6.20667
Soltu.DM.06G033380		HAUS augmin-like complex subunit 3 domain containing protein	2.079	1.05576	0.0456412	0.505056	yes	up	1.07	6.53	4.48	12.95	9.38	9.6	4.02667	10.6433
Soltu.DM.07G006830		basic helix-loop-helix (bHLH) DNA-binding superfamily protein	2.981	1.57565	0.045647	0.505056	yes	up	0.94	7.17	10.13	33.57	8.56	15.11	6.08	19.08
Soltu.DM.07G022720		gibberellin 2-oxidase	0.197	-2.34678	0.0456571	0.505056	yes	down	1.25	0.15	0.49	0.04	0.23	0.22	0.63	0.163333
Soltu.DM.07G024040		Yippee family putative zinc-binding protein	0.466	-1.10251	0.0456698	0.505056	yes	down	301.47	124.06	237.27	104.77	92.51	177.55	220.933	124.943
Soltu.DM.01G036460		pathogenesis-related	0.332	-1.58954	0.0457001	0.505126	yes	down	217.71	41.55	71.23	33.39	25.46	81.31	110.163	46.72
Soltu.DM.07G023600		Curculin-like (mannose-binding) lectin family protein	0.304	-1.71987	0.0457632	0.505245	yes	down	3817.74	779.81	1283.26	248.32	465.69	1554.5	1960.27	756.17
Soltu.DM.02G003650		zinc transporter 5 precursor	2.989	1.57987	0.0458296	0.505245	yes	up	2.93	31.41	36.36	29.01	135.46	67.21	23.5667	77.2267
Soltu.DM.12G013810		conserved hypothetical protein	0.044	-4.504	0.0459074	1	yes	down	0.66	0.25	0.48	0	0	0	0.463333	0
Soltu.DM.01G000790		PLANT CADMIUM RESISTANCE	0.386	-1.37322	0.0459304	0.505245	yes	down	890.86	309.44	252.72	155.35	195.52	363.97	484.34	238.28
Soltu.DM.08G015810		twin BRCT domain containing protein	2.828	1.49987	0.0459327	0.505245	yes	up	0.06	0.88	0.68	1.96	1.34	1.6	0.54	1.63333
Soltu.DM.06G032500		Protein kinase superfamily protein	2.737	1.45263	0.0459427	0.505245	yes	up	0.33	2.27	2.78	4.8	2.74	7.66	1.79333	5.06667
Soltu.DM.02G013910		conserved peptide upstream open reading frame	2.018	1.01286	0.0459865	0.505245	yes	up	3.59	17.61	12.37	28.86	22.95	21.66	11.19	24.49
Soltu.DM.02G034080		calmodulin-like	0.316	-1.66399	0.0460501	0.505245	yes	down	44.01	22.56	47.78	1.45	22.2	20.46	38.1167	14.7033
Soltu.DM.08G015840		hydroxyproline-rich glycoprotein family protein	0.433	-1.20791	0.0461006	0.505245	yes	down	4.06	1.65	2.82	0.98	1.18	2.2	2.84333	1.45333
Soltu.DM.01G050210		fructose-bisphosphate aldolase	0.05	-4.32198	0.0461245	1	yes	down	7.47	0.05	0.04	0	0.04	0	2.52	0.0133333
Soltu.DM.07G021690		heat shock transcription factor A4A	0.384	-1.38101	0.0461253	0.505245	yes	down	15.56	22.15	21.41	1.54	11.72	13	19.7067	8.75333
Soltu.DM.07G025190		Auxin-responsive GH3 family protein	0.182	-2.46026	0.0461627	0.505245	yes	down	0.37	0.23	0.19	0.12	0	0.05	0.263333	0.0566667
Soltu.DM.06G002220		Phototropic-responsive NPH3 family protein	2.448	1.29171	0.0461768	0.505245	yes	up	1.36	5.31	4.1	13.19	3.47	11.48	3.59	9.38
Soltu.DM.01G027800		Leucine-rich repeat (LRR) family protein	5.26	2.39494	0.0462078	0.505245	yes	up	0	0.63	0.29	3.22	0.27	1.5	0.306667	1.66333
Soltu.DM.02G029010		conserved hypothetical protein	0.092	-3.43919	0.0462145	0.505245	yes	down	0.64	0.09	0.22	0	0	0.11	0.316667	0.0366667
Soltu.DM.01G031730		ARM repeat superfamily protein	0.173	-2.53058	0.0463689	0.505645	yes	down	0.51	0.2	0.7	0.11	0	0.2	0.47	0.103333
Soltu.DM.01G036140		HSP20-like chaperones superfamily protein	6.843	2.77459	0.0463718	0.505645	yes	up	0.33	0.07	0	0.38	0.45	2.29	0.133333	1.04
Soltu.DM.10G001290		Cell differentiation, Rcd1-like protein	2.252	1.17141	0.0464458	0.50619	yes	up	2.5	9.34	3.93	23.39	12.05	4.98	5.25667	13.4733
Soltu.DM.04G034450		Major facilitator superfamily protein	2.149	1.10333	0.0464838	0.506341	yes	up	0.29	0.67	0.55	0.94	1.66	1.11	0.503333	1.23667
Soltu.DM.12G010140		conserved hypothetical protein	0.379	-1.40128	0.046566	0.506712	yes	down	6.7	24.52	65.56	9.28	19.36	12.06	32.26	13.5667
Soltu.DM.04G030020		Phosphate-responsive 1 family protein	0.405	-1.30562	0.0466621	0.506787	yes	down	246.1	87.43	148.43	30.72	101.22	113.04	160.653	81.66
Soltu.DM.08G029020		AMP-dependent synthetase and ligase family protein	0.425	-1.23387	0.046678	0.506787	yes	down	227.93	76.62	112.33	48.84	64.51	108.39	138.96	73.9133
Soltu.DM.12G024700		lectin protein kinase family protein	0.413	-1.27439	0.0466956	0.506787	yes	down	13.18	5.83	11.29	2.13	4.73	8.16	10.1	5.00667
Soltu.DM.02G006910		Target SNARE coiled-coil domain protein	0.029	-5.13281	0.0466959	1	yes	down	0	2.43	1.35	0	0	0	1.26	0
Soltu.DM.03G002400		Protein kinase superfamily protein	0.493	-1.0206	0.0467118	0.506787	yes	down	11.37	6.58	12.93	3.27	9.09	6.11	10.2933	6.15667
Soltu.DM.12G005910		CYCLIN D3;2	2.086	1.06068	0.0467228	0.506787	yes	up	2.36	6.03	4.29	8.46	5.67	14.81	4.22667	9.64667
Soltu.DM.04G033210		N-terminal nucleophile aminohydrolases (Ntn hydrolases) superfamily protein	2.117	1.08217	0.0469071	0.506787	yes	up	287.12	805.73	428.81	2019.42	964.13	620.2	507.22	1201.25
Soltu.DM.08G002210		Uridine diphosphate glycosyltransferase 74E2	0.314	-1.67022	0.046924	0.506787	yes	down	1.85	0.64	1.09	0.19	0.57	0.66	1.19333	0.473333
Soltu.DM.01G005400		cytochrome P450, family 71, subfamily B, polypeptide	0.168	-2.57504	0.0469431	0.506787	yes	down	1.55	0.13	0.75	0	0.28	0.26	0.81	0.18
Soltu.DM.04G010980		Protein of unknown function, DUF617	2.956	1.56366	0.0469485	0.506787	yes	up	0.41	1.14	1.26	3.22	0.67	4.99	0.936667	2.96
Soltu.DM.05G021730		hypothetical protein	2.776	1.47292	0.0470285	0.506787	yes	up	2.08	15.23	20.8	19.14	65.82	24.02	12.7033	36.3267
Soltu.DM.03G024780		Xanthine/uracil permease family protein	3.113	1.63846	0.0471612	0.506787	yes	up	0.15	0.62	0.34	0.49	1.02	2.25	0.37	1.25333
Soltu.DM.05G002210		ATPase E1-E2 type family protein / haloacid dehalogenase-like hydrolase family protein	0.49	-1.02904	0.0471839	0.506787	yes	down	36.37	16.9	27.27	10.3	17.14	20.85	26.8467	16.0967
Soltu.DM.06G028330		response to low sulfur	0.358	-1.48262	0.047188	0.506787	yes	down	80.6	18.74	55.36	7.99	25.9	35.74	51.5667	23.21
Soltu.DM.04G008450		Leucine-rich repeat transmembrane protein kinase	2.381	1.25175	0.0472379	0.506787	yes	up	0.12	0.83	0.42	1.3	1	1.22	0.456667	1.17333
Soltu.DM.03G001940		receptor like protein	2.743	1.45592	0.0472817	0.506787	yes	up	0.16	1.12	1.1	3.93	1.79	1.29	0.793333	2.33667
Soltu.DM.05G023050		Pathogenesis-related thaumatin superfamily protein	2.666	1.41457	0.04729	0.506787	yes	up	0.2	1.48	1.04	1.64	3.83	2.57	0.906667	2.68
Soltu.DM.09G001170		Protein of unknown function (DUF3527)	2.513	1.32946	0.0473115	0.506787	yes	up	0.2	2.03	1.2	3.05	2.7	3.34	1.14333	3.03
Soltu.DM.10G022960		glutathione S-transferase TAU	0.383	-1.3829	0.047316	0.506787	yes	down	746.09	322.48	377.67	68.51	255.78	368.18	482.08	230.823
Soltu.DM.10G019280		DRE-binding protein 2A	0.374	-1.4204	0.0473464	0.506787	yes	down	26.06	15.65	58.08	3.51	21.18	18.81	33.2633	14.5
Soltu.DM.04G036030		Walls Are Thin	3.062	1.61434	0.0473987	0.506863	yes	up	2.9	41.46	73.07	119.39	105.03	149.44	39.1433	124.62
Soltu.DM.09G007110		conserved hypothetical protein	34.621	5.11356	0.0474172	1	yes	up	0	0	0	3.04	0	1.12	0	1.38667
Soltu.DM.09G001350		glutathione S-transferase TAU	0.405	-1.30489	0.0474282	0.50692	yes	down	23.25	23.82	25.05	3.82	8.23	22.15	24.04	11.4
Soltu.DM.08G003320		ATP-binding cassette	3.67	1.87577	0.0475414	0.507324	yes	up	0.07	3.15	3.49	5.11	8.56	12.64	2.23667	8.77
Soltu.DM.11G002540		myb domain protein	0.405	-1.3057	0.0475657	0.507324	yes	down	11.87	3.8	5.8	3.3	2.5	5	7.15667	3.6
Soltu.DM.08G008460		Tetratricopeptide repeat (TPR)-like superfamily protein	2.758	1.46386	0.0475939	0.507324	yes	up	0.29	0.11	0.18	0.66	0.51	0.74	0.193333	0.636667
Soltu.DM.07G016280		chitin elicitor receptor kinase	0.483	-1.04945	0.0476296	0.507324	yes	down	42.55	16.61	25.46	15.15	16.06	19.4	28.2067	16.87
Soltu.DM.05G010020		GDSL-like Lipase/Acylhydrolase superfamily protein	3.329	1.73503	0.047665	0.507324	yes	up	0.04	1.87	0.97	4.15	2.51	3.37	0.96	3.34333
Soltu.DM.02G016830		Optic atrophy 3 protein (OPA3)	0.402	-1.31576	0.0476736	0.507324	yes	down	87.27	56.59	116.88	12.96	57.07	62.59	86.9133	44.2067
Soltu.DM.12G010510		hypothetical protein	2.131	1.09127	0.0476829	0.507324	yes	up	1.1	2.1	0.95	5.15	3.3	1.59	1.38333	3.34667
Soltu.DM.01G038360		HSP20-like chaperones superfamily protein	0.086	-3.54594	0.0477131	1	yes	down	0.2	0.1	0.59	0	0	0.08	0.296667	0.0266667
Soltu.DM.01G028600		P-loop containing nucleoside triphosphate hydrolases superfamily protein	2.917	1.54461	0.0477949	0.507367	yes	up	0.12	0.6	0.35	0.45	1.18	1.78	0.356667	1.13667
Soltu.DM.04G032800		Family of unknown function (DUF566)	2.066	1.04705	0.0478058	0.507367	yes	up	0.29	1.2	1.15	1.86	2.46	1.62	0.88	1.98
Soltu.DM.12G002370		phragmoplast-associated kinesin-related protein, putative	2.1	1.07035	0.0478283	0.507367	yes	up	0.14	0.34	0.31	0.7	0.49	0.68	0.263333	0.623333
Soltu.DM.12G010010		conserved hypothetical protein	2.093	1.06547	0.0478421	0.507367	yes	up	0.54	0.92	0.68	1.65	1.15	2.22	0.713333	1.67333
Soltu.DM.03G018820		Protein of unknown function (DUF761)	5.342	2.41741	0.0478734	0.507367	yes	up	0	0.05	0.38	0.47	0.64	1.4	0.143333	0.836667
Soltu.DM.01G046850		LYR motif-containing protein At3g19508	0.436	-1.19729	0.0479661	0.507367	yes	down	60.13	39.62	32.1	18.49	25.07	28.31	43.95	23.9567
Soltu.DM.10G024810		PHYTOSULFOKINE 3 PRECURSOR	0.095	-3.40128	0.0479967	0.507367	yes	down	434.81	15.64	58.19	0.66	17.48	47.15	169.547	21.7633
Soltu.DM.12G015100		eukaryotic translation initiation factor 2 gamma subunit	0.326	-1.61925	0.0480522	0.507367	yes	down	70.24	33.43	96.11	3.2	30.42	43.05	66.5933	25.5567
Soltu.DM.04G021630		Integrase-type DNA-binding superfamily protein	2.005	1.00384	0.0480658	0.507367	yes	up	43.92	167.14	97.85	225.5	343.88	127.56	102.97	232.313
Soltu.DM.08G005970		conserved hypothetical protein	4.862	2.28153	0.0480985	0.507367	yes	up	0	1.81	2.21	1.53	5.31	13.89	1.34	6.91
Soltu.DM.01G007020		receptor like protein	2.336	1.22423	0.048149	0.507367	yes	up	1.48	2.53	2.07	2.13	8.96	5.53	2.02667	5.54
Soltu.DM.01G039860		P-loop nucleoside triphosphate hydrolases superfamily protein with CH (Calponin Homology) domain	15.492	3.95344	0.0481654	1	yes	up	0	0	0.02	0.02	0.1	0.27	0.00666667	0.13
Soltu.DM.11G024060		NB-ARC domain-containing disease resistance protein	5.205	2.37998	0.0481967	0.507367	yes	up	0.78	0	0.23	2.64	2.18	1.04	0.336667	1.95333
Soltu.DM.09G001130		Protein kinase protein with tetratricopeptide repeat domain	2.345	1.22929	0.048197	0.507367	yes	up	1.28	5.01	3.07	6.89	3.98	12.39	3.12	7.75333
Soltu.DM.03G014820		RNI-like superfamily protein	3.621	1.85628	0.0482109	0.507367	yes	up	0.06	0.13	0.29	0.32	0.41	1.17	0.16	0.633333
Soltu.DM.03G027800		Glycosyl hydrolase family 47 protein	0.388	-1.3674	0.0482577	0.507367	yes	down	8.94	2.58	4.27	2.32	1.97	2.99	5.26333	2.42667
Soltu.DM.05G025840		conserved hypothetical protein	0.351	-1.5097	0.0482655	0.507367	yes	down	1.1	0.83	0.88	0.2	0.43	0.54	0.936667	0.39
Soltu.DM.09G006120		C2H2-like zinc finger protein	3.551	1.82833	0.0483237	0.507724	yes	up	0.34	0.2	0.2	1.96	0.54	0.53	0.246667	1.01
Soltu.DM.09G018690		glutathione S-transferase tau	0.437	-1.19465	0.0483723	0.507895	yes	down	47.08	19.8	14.95	13.92	16.73	16.95	27.2767	15.8667
Soltu.DM.12G007160		sulfate transporter 1;2	3.187	1.67232	0.0484208	0.507895	yes	up	0.33	3.12	2.82	2.35	16.16	3.83	2.09	7.44667
Soltu.DM.08G015780		dicer-like	4.235	2.08221	0.0484671	0.507895	yes	up	0	1.24	1.08	1.19	4.47	0.52	0.773333	2.06
Soltu.DM.07G016140		threonyl-tRNA synthetase, putative / threonine--tRNA ligase, putative	0.449	-1.15395	0.0484847	0.507895	yes	down	7.86	2.84	4.46	2.62	2.36	3.47	5.05333	2.81667
Soltu.DM.04G018120		elicitor-activated gene 3-1	0.045	-4.48465	0.0487232	1	yes	down	0.64	0	0.2	0	0	0.05	0.28	0.0166667
Soltu.DM.03G004970		DegP protease	2.602	1.37935	0.0487341	0.508659	yes	up	0.27	2.2	1.61	3.3	5.67	2.58	1.36	3.85
Soltu.DM.02G009440		Protein of unknown function (DUF1336)	3.331	1.73587	0.0487625	0.508659	yes	up	0.03	0.22	0.8	1.28	1.25	1.29	0.35	1.27333
Soltu.DM.07G017310		SLAC1 homologue	0.274	-1.86836	0.048794	0.508659	yes	down	40.75	5.18	7.41	6.84	2.2	10.06	17.78	6.36667
Soltu.DM.12G003440		UDP-Glycosyltransferase superfamily protein	0.37	-1.43573	0.0488122	0.508659	yes	down	2.08	0.96	1.11	0.58	0.63	0.68	1.38333	0.63
Soltu.DM.10G028370		UDP-Glycosyltransferase superfamily protein	0.441	-1.18201	0.0488197	0.508659	yes	down	1.82	1.16	1.14	0.63	0.94	0.66	1.37333	0.743333
Soltu.DM.08G000320		DUF2499 domain containing protein	3.392	1.76197	0.0488489	0.508659	yes	up	0.07	0.59	0.39	1	0.98	1.99	0.35	1.32333
Soltu.DM.11G025840		catalytic LigB subunit of aromatic ring-opening dioxygenase family	0.423	-1.24086	0.0488606	0.508659	yes	down	414.85	132.87	259.04	96.53	104.42	219.76	268.92	140.237
Soltu.DM.01G024070		alkenal reductase	0.262	-1.93335	0.0488947	0.508659	yes	down	4.55	0.63	1.33	1.12	0.36	0.72	2.17	0.733333
Soltu.DM.06G033690		RPM1 interacting protein	0.481	-1.05606	0.0489107	0.508659	yes	down	334.84	207.52	238.14	89.25	125.49	236.11	260.167	150.283
Soltu.DM.08G022700		hypothetical protein	3.154	1.6574	0.0489749	0.508801	yes	up	2.02	23.25	18.76	11.88	86.73	54.44	14.6767	51.0167
Soltu.DM.09G015230		alpha/beta-Hydrolases superfamily protein	0.48	-1.05876	0.0491379	0.509262	yes	down	3.61	2.19	2.45	2.09	2.79	1.72	2.75	2.2
Soltu.DM.09G000940		Protein of unknown function (DUF674)	2.081	1.05746	0.0492198	0.50976	yes	up	0.61	1.03	2.04	2.94	2.03	2.97	1.22667	2.64667
Soltu.DM.05G009780		root hair specific	6.87	2.78037	0.049283	0.510124	yes	up	0	0	0.73	0.59	3.01	2.07	0.243333	1.89
Soltu.DM.01G041510		Leucine-rich repeat protein kinase family protein	9.701	3.2781	0.0494564	1	yes	up	0.04	0.04	0	4.48	0.05	0.2	0.0266667	1.57667
Soltu.DM.03G013940		Glycosyl hydrolases family 31 protein	0.38	-1.39443	0.0494782	0.511428	yes	down	0.94	0.54	1.11	0.19	0.31	0.65	0.863333	0.383333
Soltu.DM.02G007060		abscisic acid (aba)-deficient	2.204	1.1403	0.0496196	0.512123	yes	up	0.77	2.08	4.59	5.23	7.89	5.07	2.48	6.06333
Soltu.DM.06G014270		Signal recognition particle, SRP9/SRP14 subunit	0.468	-1.09521	0.0496995	0.512123	yes	down	187.35	81.38	127.11	45.18	76.86	106.5	131.947	76.18
Soltu.DM.09G031100		NB-ARC domain-containing disease resistance protein	2.57	1.36195	0.0497115	0.512123	yes	up	1.14	4.01	1.29	9.64	7.18	1.8	2.14667	6.20667
Soltu.DM.03G014330		ABC transporter family protein	2.244	1.16604	0.049718	0.512123	yes	up	0.25	0.31	0.94	0.97	1.47	1.37	0.5	1.27
Soltu.DM.07G017850		Transmembrane protein 97, predicted	0.466	-1.10104	0.0497288	0.512123	yes	down	53.36	24.94	27.62	13.24	21.77	28.14	35.3067	21.05
Soltu.DM.06G032330		2-oxoglutarate (2OG) and Fe(II)-dependent oxygenase superfamily protein	0.367	-1.44707	0.0498626	0.512546	yes	down	14.24	6.4	9.09	4.89	1.18	6.96	9.91	4.34333
Soltu.DM.08G027850		P-loop nucleoside triphosphate hydrolases superfamily protein with CH (Calponin Homology) domain	2.165	1.11425	0.0499142	0.512546	yes	up	0.34	0.58	1.75	1.86	2.35	2.78	0.89	2.33
Soltu.DM.06G000660		hypothetical protein	2.097	1.06822	0.0499327	0.512546	yes	up	5.82	24.91	29.52	34.36	60.78	45.73	20.0833	46.9567
Soltu.DM.01G005630		signal peptide peptidase	0.464	-1.10696	0.0499376	0.512546	yes	down	112.97	43.21	51.92	30.39	46.1	45.87	69.3667	40.7867
Soltu.DM.07G020890		sequence-specific DNA binding transcription factors	5.568	2.47725	0.0499741	0.512546	yes	up	0	0.24	0.04	0.69	0.31	0.6	0.0933333	0.533333
Soltu.DM.04G021880		Polynucleotidyl transferase, ribonuclease H-like superfamily protein	0.16	-2.64188	0.0499759	0.512546	yes	down	1.88	0.25	0.47	0	0.13	0.34	0.866667	0.156667
